# Supplementary material for: ﻿Emendation of morphology and infrageneric standards of Parasola (Psathyrellaceae, Agaricales) and its species diversity in China
Source: IMA Fungus. 2025 May 30;16:e143796. doi: 10.3897/imafungus.16.143796 (PMC12144557; doi:10.3897/imafungus.16.143796)
Supplement: XML Treatment for Parasola [file imafungus.16.143796-treatment1.xml]

<!DOCTYPE tp:taxon-treatment
  PUBLIC "-//TaxonX//DTD Taxonomic Treatment Publishing DTD v0 20100105//EN" "tax-treatment-NSO.dtd">
<tp:taxon-treatment xmlns:tp="http://www.plazi.org/taxpub"><tp:treatment-meta><kwd-group><label>Taxon classification</label><kwd>
              <named-content content-type="kingdom">Fungi</named-content>
            </kwd><kwd>
              <named-content content-type="order">Agaricales</named-content>
            </kwd><kwd>
              <named-content content-type="family">Psathyrellaceae</named-content>
            </kwd></kwd-group><mixed-citation publication-type="journal"><person-group><name><surname>Zhu</surname><given-names>LiYang</given-names></name><name><surname>Bau</surname><given-names>Tolgor</given-names></name></person-group><article-title>﻿Emendation of morphology and infrageneric standards of <italic><tp:taxon-name><tp:taxon-name-part taxon-name-part-type="genus" reg="Parasola">Parasola</tp:taxon-name-part></tp:taxon-name></italic> (<italic><tp:taxon-name><tp:taxon-name-part taxon-name-part-type="family">Psathyrellaceae</tp:taxon-name-part></tp:taxon-name></italic>, <italic><tp:taxon-name><tp:taxon-name-part taxon-name-part-type="order">Agaricales</tp:taxon-name-part></tp:taxon-name></italic>) and its species diversity in China</article-title><source>IMA Fungus</source><day>30</day><month>05</month><year>2025</year><volume>16</volume><pub-id pub-id-type="doi">10.3897/imafungus.16.143796</pub-id></mixed-citation></tp:treatment-meta><tp:nomenclature><label>﻿</label><tp:taxon-name>
            <object-id xmlns:xlink="http://www.w3.org/1999/xlink" content-type="arpha" xlink:type="simple">4BA75A4D-DEFC-5241-B28B-40B54D07A1C5</object-id>
            <tp:taxon-name-part taxon-name-part-type="genus" reg="Parasola">Parasola</tp:taxon-name-part>
          </tp:taxon-name><tp:taxon-authority>Redhead, Vilgalys &amp; Hopple</tp:taxon-authority></tp:nomenclature><tp:treatment-sec sec-type="description" id="SECID0E6IEK"><title>Description.</title><p>Basidiomata small to medium-sized, most terrestrial, sometimes fimicolous or lignicolous. Pileus radially sulcate or almost glabrous, veil absent, sometimes with brown hair, center with depressing disc or not. Lamellae adnate or free, withering or partial deliquescent at age. Stipes hollow, most glabrous. Basidiospores flattened or not, subglobose, ellipsoid, ovoid, rounded subtriangular, rhombic, subpentangular, hexagonal in front view, ellipsoid or lentiform in side view, germ pore central or eccentric. Basidia monomorphic or dimorphic, usually 4-spored, occasionally 2-spored. Lamellae trama regular, colorless or in brown hue. Lamellae margin infertile, cheilocystidia abundant, subglobose, utriform, ellipsoid, sublageniform or subcylindrical. Pleurocystidia are mainly present, subglobose, utriform, sublageniform or subcylindrical. Original pileipellis a hymeniform, secondary pileipellis is a subcutis when present. Caulocystidia is only present at the upper part of stipes. Clamps present and sometimes present pseudoclamps.</p><p>Two sections in <italic><tp:taxon-name><tp:taxon-name-part taxon-name-part-type="genus" reg="Parasola">Parasola</tp:taxon-name-part></tp:taxon-name></italic> are inferred based on molecular data, scoring of macro- and micro-morphological traits (Fig. <xref ref-type="fig" rid="F25">5</xref>). Macromorphologically, consistent characters supporting the two sections include the pileus shape and the lamellae-stipe attachment type, while micromorphologically diagnostic features encompass the presence or absence of secondary pileipillis, and the basidia morphological type.</p><fig id="F25" position="float" orientation="portrait"><object-id xmlns:xlink="http://www.w3.org/1999/xlink" content-type="doi" xlink:type="simple">10.3897/imafungus.16.143796.figure5</object-id><object-id xmlns:xlink="http://www.w3.org/1999/xlink" content-type="arpha" xlink:type="simple">C14988CD-32F0-5EDA-B983-548210920564</object-id><label>Figure 5.</label><caption><p>Selected morphological characteristics and ecological information of species in <italic><tp:taxon-name><tp:taxon-name-part taxon-name-part-type="genus" reg="Parasola">Parasola</tp:taxon-name-part></tp:taxon-name></italic> were mapped with the consensus tree of three-locus dataset (<abbrev xmlns:xlink="http://www.w3.org/1999/xlink" xlink:title="internal transcribed spacer" id="ABBRID0EAKEK" xlink:type="simple">ITS</abbrev>+LSU+tef1-α) conducted by one representative collection for each species. Species in <tp:taxon-name><tp:taxon-name-part taxon-name-part-type="infraspecific-rank">sect.</tp:taxon-name-part><tp:taxon-name-part taxon-name-part-type="section" reg="Conopileae">Conopileae</tp:taxon-name-part></tp:taxon-name>, transitional taxa and typical taxa of <tp:taxon-name><tp:taxon-name-part taxon-name-part-type="infraspecific-rank">sect.</tp:taxon-name-part><tp:taxon-name-part taxon-name-part-type="section" reg="Parasola">Parasola</tp:taxon-name-part></tp:taxon-name> were enclosed in blue, green and yellow frames respectively. Features of species were given under the consensus tree. Uncertain state for a taxon was given as “-”, other abbreviations were presented and explained</p></caption><graphic xmlns:xlink="http://www.w3.org/1999/xlink" xlink:href="imafungus-16-e143796-g005.jpg" position="float" orientation="portrait" xlink:type="simple" id="oo_1341963.jpg"><uri content-type="original_file" xlink:type="simple">https://binary.pensoft.net/fig/1341963</uri></graphic></fig></tp:treatment-sec></tp:taxon-treatment>
