# Supplementary material for: ﻿Emendation of morphology and infrageneric standards of Parasola (Psathyrellaceae, Agaricales) and its species diversity in China
Source: IMA Fungus. 2025 May 30;16:e143796. doi: 10.3897/imafungus.16.143796 (PMC12144557; doi:10.3897/imafungus.16.143796)
Supplement: XML Treatment for Parasola sect. Conopileae [file imafungus.16.143796-treatment2.xml]

<!DOCTYPE tp:taxon-treatment
  PUBLIC "-//TaxonX//DTD Taxonomic Treatment Publishing DTD v0 20100105//EN" "tax-treatment-NSO.dtd">
<tp:taxon-treatment xmlns:tp="http://www.plazi.org/taxpub"><tp:treatment-meta><kwd-group><label>Taxon classification</label><kwd>
              <named-content content-type="kingdom">Fungi</named-content>
            </kwd><kwd>
              <named-content content-type="order">Agaricales</named-content>
            </kwd><kwd>
              <named-content content-type="family">Psathyrellaceae</named-content>
            </kwd></kwd-group><mixed-citation publication-type="journal"><person-group><name><surname>Zhu</surname><given-names>LiYang</given-names></name><name><surname>Bau</surname><given-names>Tolgor</given-names></name></person-group><article-title>﻿Emendation of morphology and infrageneric standards of <italic><tp:taxon-name><tp:taxon-name-part taxon-name-part-type="genus" reg="Parasola">Parasola</tp:taxon-name-part></tp:taxon-name></italic> (<italic><tp:taxon-name><tp:taxon-name-part taxon-name-part-type="family">Psathyrellaceae</tp:taxon-name-part></tp:taxon-name></italic>, <italic><tp:taxon-name><tp:taxon-name-part taxon-name-part-type="order">Agaricales</tp:taxon-name-part></tp:taxon-name></italic>) and its species diversity in China</article-title><source>IMA Fungus</source><day>30</day><month>05</month><year>2025</year><volume>16</volume><pub-id pub-id-type="doi">10.3897/imafungus.16.143796</pub-id></mixed-citation></tp:treatment-meta><tp:nomenclature><label>﻿</label><tp:taxon-name>
            <object-id xmlns:xlink="http://www.w3.org/1999/xlink" content-type="arpha" xlink:type="simple">BDAF011A-1B48-57CD-9F90-46A2FCA8AF49</object-id>
            <tp:taxon-name-part taxon-name-part-type="genus" reg="Parasola">Parasola</tp:taxon-name-part>
            <tp:taxon-name-part taxon-name-part-type="infraspecific-rank">sect.</tp:taxon-name-part>
            <tp:taxon-name-part taxon-name-part-type="section" reg="Conopileae">Conopileae</tp:taxon-name-part>
          </tp:taxon-name><tp:taxon-authority>Wächter &amp; A. Melzer</tp:taxon-authority></tp:nomenclature><tp:treatment-sec sec-type="description" id="SECID0ECMEK"><title>Description.</title><p>Basidiomata small to medium-sized, terrestrial or lignicolous. Pileus conical until mature, almost glabrous to finely sulcate but never cracking into plication, veil absent, brown hairs present. Lamellae adnate, withering at age. Stipes hollow, most glabrous. Basidiospores not flattened, ellipsoid to ovoid in front view and side view, germ pore central. Basidia monomorphic, regularly 4-spored. Lamellae trama regular, colorless or in brown hue. Lamellae margin infertile, cheilocystidia abundant, subglobose, utriform, ellipsoid, sublageniform. Pleurocystidia present or not, when present subglobose, utriform, sublageniform or subcylindrical. Original pileipellis a hymeniform, composed of sphaeropedunculate cells, secondary pileipellis absent. Sclerocystidia present. Caulocystidia present at upper part of stipe, uniformly or in small cluster distributed, subglobose, utriform, sublageniform or (sub)cylindrical. Clamps present and sometimes present pseudoclamps.</p></tp:treatment-sec></tp:taxon-treatment>
