# Supplementary material for: ﻿Emendation of morphology and infrageneric standards of Parasola (Psathyrellaceae, Agaricales) and its species diversity in China
Source: IMA Fungus. 2025 May 30;16:e143796. doi: 10.3897/imafungus.16.143796 (PMC12144557; doi:10.3897/imafungus.16.143796)
Supplement: XML Treatment for Parasola crispa [file imafungus.16.143796-treatment3.xml]

<!DOCTYPE tp:taxon-treatment
  PUBLIC "-//TaxonX//DTD Taxonomic Treatment Publishing DTD v0 20100105//EN" "tax-treatment-NSO.dtd">
<tp:taxon-treatment xmlns:tp="http://www.plazi.org/taxpub"><tp:treatment-meta><kwd-group><label>Taxon classification</label><kwd>
              <named-content content-type="kingdom">Fungi</named-content>
            </kwd><kwd>
              <named-content content-type="order">Agaricales</named-content>
            </kwd><kwd>
              <named-content content-type="family">Psathyrellaceae</named-content>
            </kwd></kwd-group><mixed-citation publication-type="journal"><person-group><name><surname>Zhu</surname><given-names>LiYang</given-names></name><name><surname>Bau</surname><given-names>Tolgor</given-names></name></person-group><article-title>﻿Emendation of morphology and infrageneric standards of <italic><tp:taxon-name><tp:taxon-name-part taxon-name-part-type="genus" reg="Parasola">Parasola</tp:taxon-name-part></tp:taxon-name></italic> (<italic><tp:taxon-name><tp:taxon-name-part taxon-name-part-type="family">Psathyrellaceae</tp:taxon-name-part></tp:taxon-name></italic>, <italic><tp:taxon-name><tp:taxon-name-part taxon-name-part-type="order">Agaricales</tp:taxon-name-part></tp:taxon-name></italic>) and its species diversity in China</article-title><source>IMA Fungus</source><day>30</day><month>05</month><year>2025</year><volume>16</volume><pub-id pub-id-type="doi">10.3897/imafungus.16.143796</pub-id></mixed-citation></tp:treatment-meta><tp:nomenclature><label>﻿</label><tp:taxon-name>
            <object-id xmlns:xlink="http://www.w3.org/1999/xlink" content-type="arpha" xlink:type="simple">5ADBA7E1-487A-5F3D-BAF2-CC3F2A34F543</object-id>
            <tp:taxon-name-part taxon-name-part-type="genus" reg="Parasola">Parasola</tp:taxon-name-part>
            <tp:taxon-name-part taxon-name-part-type="species" reg="crispa">crispa</tp:taxon-name-part>
            <object-id xmlns:xlink="http://www.w3.org/1999/xlink" content-type="mycobank" xlink:type="simple">MB468520</object-id>
          </tp:taxon-name><tp:taxon-authority>T. Bau, L.Y. Zhu &amp; W.F. Lin</tp:taxon-authority><tp:taxon-status xmlns:xlink="http://www.w3.org/1999/xlink" xlink:type="simple">sp. nov.</tp:taxon-status><xref ref-type="fig" rid="F5">Figs 6f–k</xref><xref ref-type="fig" rid="F6">, 7</xref></tp:nomenclature><tp:treatment-sec sec-type="etymology" id="SECID0EZNEK"><title>Etymology.</title><p>The specific epithet refers to the obscure sulcate-striate pileus of this species.</p></tp:treatment-sec><tp:treatment-sec sec-type="diagnosis" id="SECID0E5NEK"><title>Diagnosis.</title><p>Basidiocarps <tp:taxon-name><tp:taxon-name-part taxon-name-part-type="genus" reg="Parasola"/><tp:taxon-name-part taxon-name-part-type="species" reg="psathyrelloid">psathyrelloid</tp:taxon-name-part></tp:taxon-name>; pileus conico-convex to paraboloid when mature, sometimes with obvious papilla, lacteous to pale brown-gray, somewhat yellow-brown at center, surface subglabrous to uneven, mainly with obscure sulcate-striate up to 1/3 to 1/2 part from margin to center; lamellae adnate; stipes glabrous with clavate base; basidiospores 10.3–10.7 × 7.3–7.6 × 6.4–7.0 μm, ellipsoid or ovoid in front view and ellipsoid to oblong in side view, germ pore central or slightly eccentric, 1.8–3.3 μm wide; basidia monomorphics, with relatively long sterigma which is up to 8 μm; sclerocystidia present; caulocystidia present, mostly sublageniform or subcylindrical.</p></tp:treatment-sec><tp:treatment-sec sec-type="material" id="SECID0ENOEK"><title>Type.</title><p><bold>CHINA</bold> • Zhejiang Province, Hangzhou City, Zijingang Campus of Zhejiang University, <named-content xmlns:xlink="http://www.w3.org/1999/xlink" content-type="dwc:verbatimCoordinates" xlink:type="simple"><named-content content-type="geo-json" specific-use="{&#34;type&#34;:&#34;Point&#34;,&#34;coordinates&#34;:[120.152778,30.503611]}" id="NCID0EYOEK" xlink:type="simple">30°29'73"N, 120°08'70"E</named-content></named-content>, 51 m a.s.l., on soil mixed with rotten grass in grassland, July 5<sup>th</sup> 2021, T. Bau, W. F. Lin and L. Y. Zhu, Z21070513 (holotype HMJAU60339).</p></tp:treatment-sec><tp:treatment-sec sec-type="description" id="SECID0E6OEK"><title>Description.</title><p>Basidiocarps small, <tp:taxon-name><tp:taxon-name-part taxon-name-part-type="genus" reg="Parasola"/><tp:taxon-name-part taxon-name-part-type="species" reg="psathyrelloid">psathyrelloid</tp:taxon-name-part></tp:taxon-name>, not collapsing. Pileus 6–7 × 6–8 mm at young stage, 10–18 mm when mature, at first conical, finally conico-convex to paraboloid and never flattened, sometimes with obvious papilla; dry; sordid yellow to light cinnamon when young, lacteous to pale brown-gray, somewhat yellow-brown at center when age; surface subglabrous to uneven, sometimes with obscure sulcate-striate up to 1/3 to 1/2 part from margin to center. Context thin, white to pale gray, odor and taste not distinctive. Lamellae crowded, adnate, 1–3 mm in wide, L = 32–39, I = 1 or 3, initially pale gray then become brown gray with somewhat olivaceous hue and finally purple gray or dark gray when mature, more pale at margin; not deliquescent. Stipe 31–74 × 1–2 mm, cylindrical, hollow, equal or attenuate towards the apex, white to sordid yellow, glabrous, clavate and without white hairs at base of stipes. Spore print not recording.</p><p>Basidiospores [49, 4, 3] (9.3–)10.3–10.7(–11.4) × (6.6–)7.3–7.6(–8.2) × (5.8–)6.4–7.0(–7.2) μm (10.5 × 7.4 × 6.7 μm in average), Q<sub>1</sub> = 1.29–1.51, Q<sub>2</sub> = 1.46–1.80, av. Q<sub>1</sub> = 1.41, av. Q<sub>2</sub> = 1.58; ellipsoid or ovoid in front view and ellipsoid to oblong in side view, with apical papilla, with conical base and truncate apex, smooth, dark yellow-brown to almost black; inamyloid; germ pore central or slightly eccentric, 1.8–3.3 μm wide. Basidia monomorphics, 20–37 × 8–13 μm, with relatively long sterigma which up to 8 μm, clavate, hyaline, 4- or 2-spored, surrounded with 4–6 pseudoparaphyses; subhymenium composed of subglobose, ellipsoid, oblong or cylindrical elements, 8–20 × 6–16 μm. Cheilocystidia abundant, 26–76 × 15–28 μm, subglobose, utriform, ellipsoid or sublageniform, smooth, colorless, thin-walled. Pleurocystidia relatively rare, when present, 41–79 × 11–32 μm, broad utriform, sublageniform or (sub)cylindrical. Lamella trama regular, 3–12 μm wide, hyaline, colorless, thin-walled. Pileipellis a hymeniderm mainly made up of sphaeropedunculate cells with inconspicuous short pedicels, 20–43 × 14–21 μm, hyaline, with brown hue at base in most cases, mixed with sclerocystidia; sclerocystidia 28–159 × 4–6 μm, yellow-brown, thick-walled; pileus trama hyphae densely interwoven, thin-walled, hyaline, dark yellow to yellow-brown, 4–6 μm wide. Caulopellis hyphae parallel, 4–9 μm wide, hyaline, thin-walled, slightly diverticulate; hyphae of stipe trama 9–21 μm wide, colorless, thin-walled; caulocystidia present at upper part of stipe, 30–53 × 11–16 μm, mostly in cylindrical or broad lageniform, 16–21 × 11–16 μm, sometimes subglobose to ellipsoid, hyaline, thin-walled. Clamp connection abundant, pseudoclamp also present.</p></tp:treatment-sec><tp:treatment-sec sec-type="ecology" id="SECID0EYPEK"><title>Ecology.</title><p>Solitary, subfasciculate, or in small groups, grow in lawns and other grassy places, at base of dead trump of broadleaf trees or humus layer of bamboo forest. Fruiting during June to August. Currently only known from East and Central China.</p></tp:treatment-sec><tp:treatment-sec sec-type="material" id="SECID0E4PEK"><title>Other specimens examined.</title><p><bold>CHINA</bold> • Zhejiang Province, Hangzhou City, Zijingang Campus of Zhejiang University, <named-content xmlns:xlink="http://www.w3.org/1999/xlink" content-type="dwc:verbatimCoordinates" xlink:type="simple"><named-content content-type="geo-json" specific-use="{&#34;type&#34;:&#34;Point&#34;,&#34;coordinates&#34;:[120.150278,30.508333]}" id="NCID0EIQEK" xlink:type="simple">30°29'90"N, 120°08'61"E</named-content></named-content>, 51 m a.s.l., July 5<sup>th</sup> 2021, T. Bau, W. F. Lin and L. Y. Zhu, HMJAU60340 (Z21070507); <bold>CHINA</bold> • Shanghai Municipality, Songjiang District, Tianma Mountain, <named-content xmlns:xlink="http://www.w3.org/1999/xlink" content-type="dwc:verbatimCoordinates" xlink:type="simple"><named-content content-type="geo-json" specific-use="{&#34;type&#34;:&#34;Point&#34;,&#34;coordinates&#34;:[121.260833,31.130000]}" id="NCID0EUQEK" xlink:type="simple">31°07'48"N, 121°15'39"E</named-content></named-content>, 82 m a.s.l., June 29<sup>th</sup> 2021, J. M. Cai, HMJAU67660 (CJM62901); • August 28<sup>th</sup> 2022, J. M. Cai, HMJAU60341 (SHPC); <bold>CHINA</bold> • Anhui Province, Chizhou City, Shitai County, bamboo forest opposite Shitai Environmental Protection Agency, <named-content xmlns:xlink="http://www.w3.org/1999/xlink" content-type="dwc:verbatimCoordinates" xlink:type="simple"><named-content content-type="geo-json" specific-use="{&#34;type&#34;:&#34;Point&#34;,&#34;coordinates&#34;:[117.491389,30.211944]}" id="NCID0ECREK" xlink:type="simple">30°12'43"N, 117°29'29"E</named-content></named-content>, 55 m a.s.l., June 16<sup>th</sup> 2022, L. Y. Zhu, H. B. Song, and H. Cheng, HMJAU64093 (Z22061601); <bold>CHINA</bold> • Anhui Province, Hefei City, Feixi County, Zipeng Mountain National Forest Park, <named-content xmlns:xlink="http://www.w3.org/1999/xlink" content-type="dwc:verbatimCoordinates" xlink:type="simple"><named-content content-type="geo-json" specific-use="{&#34;type&#34;:&#34;Point&#34;,&#34;coordinates&#34;:[117.014167,31.729167]}" id="NCID0EOREK" xlink:type="simple">31°43'45"N, 117°00'51"E</named-content></named-content>, 55 m a.s.l., July 22<sup>nd</sup> 2022, H. Cheng, HMJAU64095 (C22072201); <bold>CHINA</bold> • Hubei Province, Wuhan City, Wuhan Botanical Garden of Chinese Academy of Science, <named-content xmlns:xlink="http://www.w3.org/1999/xlink" content-type="dwc:verbatimCoordinates" xlink:type="simple"><named-content content-type="geo-json" specific-use="{&#34;type&#34;:&#34;Point&#34;,&#34;coordinates&#34;:[114.418611,30.548889]}" id="NCID0E1REK" xlink:type="simple">30°32'56"N, 114°25'07"E</named-content></named-content>, 366 m a.s.l., June 18<sup>th</sup> 2022, L. Y. Zhu, H. B. Song, and H. Cheng, HMJAU64096 (Z22061809).</p></tp:treatment-sec><tp:treatment-sec sec-type="notes" id="SECID0EBSEK"><title>Notes.</title><p>There are three known <tp:taxon-name><tp:taxon-name-part taxon-name-part-type="genus" reg="Parasola"/><tp:taxon-name-part taxon-name-part-type="species" reg="psathyrelloid">psathyrelloid</tp:taxon-name-part></tp:taxon-name> species in <italic><tp:taxon-name><tp:taxon-name-part taxon-name-part-type="genus" reg="Parasola">Parasola</tp:taxon-name-part></tp:taxon-name></italic>, namely <italic><tp:taxon-name><tp:taxon-name-part taxon-name-part-type="genus" reg="Parasola">Parasola</tp:taxon-name-part><tp:taxon-name-part taxon-name-part-type="species" reg="cinnamomescens">cinnamomescens</tp:taxon-name-part></tp:taxon-name></italic>, <italic><tp:taxon-name><tp:taxon-name-part taxon-name-part-type="genus" reg="Parasola">Parasola</tp:taxon-name-part><tp:taxon-name-part taxon-name-part-type="species" reg="conopilea">conopilea</tp:taxon-name-part></tp:taxon-name></italic>, and <italic><tp:taxon-name><tp:taxon-name-part taxon-name-part-type="genus" reg="Parasola">Parasola</tp:taxon-name-part><tp:taxon-name-part taxon-name-part-type="species" reg="Psathyrelloides">Psathyrelloides</tp:taxon-name-part></tp:taxon-name></italic>, and the fourth is the new species <italic><tp:taxon-name><tp:taxon-name-part taxon-name-part-type="genus" reg="Parasola">Parasola</tp:taxon-name-part><tp:taxon-name-part taxon-name-part-type="species" reg="crispa">crispa</tp:taxon-name-part></tp:taxon-name></italic>. Different from <italic><tp:taxon-name><tp:taxon-name-part taxon-name-part-type="genus" reg="Parasola">Parasola</tp:taxon-name-part><tp:taxon-name-part taxon-name-part-type="species" reg="crispa">crispa</tp:taxon-name-part></tp:taxon-name></italic>, these three species have brown or orange-brown pileus and longer sclerocystidia (in <italic><tp:taxon-name><tp:taxon-name-part taxon-name-part-type="genus" reg="Parasola">Parasola</tp:taxon-name-part><tp:taxon-name-part taxon-name-part-type="species" reg="conopilea">conopilea</tp:taxon-name-part></tp:taxon-name></italic> 100–300 μm, in <italic><tp:taxon-name><tp:taxon-name-part taxon-name-part-type="genus" reg="Parasola">Parasola</tp:taxon-name-part><tp:taxon-name-part taxon-name-part-type="species" reg="psathyrelloid">psathyrelloid</tp:taxon-name-part></tp:taxon-name></italic> up to 700 μm and in <italic><tp:taxon-name><tp:taxon-name-part taxon-name-part-type="genus" reg="Parasola">Parasola</tp:taxon-name-part><tp:taxon-name-part taxon-name-part-type="species" reg="cinnamomescens">cinnamomescens</tp:taxon-name-part></tp:taxon-name></italic> 140–395 μm). Additionally, <italic><tp:taxon-name><tp:taxon-name-part taxon-name-part-type="genus" reg="Parasola">Parasola</tp:taxon-name-part><tp:taxon-name-part taxon-name-part-type="species" reg="conopilea">conopilea</tp:taxon-name-part></tp:taxon-name></italic> has larger basidiospores (in average 14.2 × 7.4 μm) and caulocystidia at top of stipe and its pileus often have metal gloss and sometimes slightly sticky when young from our observation (HMJAU60365, HMJAU60342). Compared with <italic><tp:taxon-name><tp:taxon-name-part taxon-name-part-type="genus" reg="Parasola">Parasola</tp:taxon-name-part><tp:taxon-name-part taxon-name-part-type="species" reg="crispa">crispa</tp:taxon-name-part></tp:taxon-name></italic>, <italic><tp:taxon-name><tp:taxon-name-part taxon-name-part-type="genus" reg="Parasola">Parasola</tp:taxon-name-part><tp:taxon-name-part taxon-name-part-type="species" reg="psathyrelloides">psathyrelloides</tp:taxon-name-part></tp:taxon-name></italic> has finely sulcate-striate up to the center which resembles species in <tp:taxon-name><tp:taxon-name-part taxon-name-part-type="infraspecific-rank">sect.</tp:taxon-name-part><tp:taxon-name-part taxon-name-part-type="section" reg="Parasola">Parasola</tp:taxon-name-part></tp:taxon-name> (<xref ref-type="bibr" rid="B17">Ganga and Manimohan 2019</xref>). Differing from <italic><tp:taxon-name><tp:taxon-name-part taxon-name-part-type="genus" reg="Parasola">Parasola</tp:taxon-name-part><tp:taxon-name-part taxon-name-part-type="species" reg="crispa">crispa</tp:taxon-name-part></tp:taxon-name></italic>, <italic><tp:taxon-name><tp:taxon-name-part taxon-name-part-type="genus" reg="Parasola">Parasola</tp:taxon-name-part><tp:taxon-name-part taxon-name-part-type="species" reg="cinnamomescens">cinnamomescens</tp:taxon-name-part></tp:taxon-name></italic> processes specialized pileipellis elements that resemble pileocystidia (<xref ref-type="bibr" rid="B35">Khan et al. 2023</xref>). Notably, the caulocystidia located at the upper of stipes also serve as a diagnostic feature to distinguish species within this section. Based on our observation, the caulocystidia in <italic><tp:taxon-name><tp:taxon-name-part taxon-name-part-type="genus" reg="Parasola">Parasola</tp:taxon-name-part><tp:taxon-name-part taxon-name-part-type="species" reg="conopilea">conopilea</tp:taxon-name-part></tp:taxon-name></italic> are predominantly (sub)lageniform or subglobose in shape and relatively large size, averaging 44 × 15 μm (as showed in Fig. <xref ref-type="fig" rid="F24">25a–c</xref>). Interestingly, <italic><tp:taxon-name><tp:taxon-name-part taxon-name-part-type="genus" reg="Parasola">Parasola</tp:taxon-name-part><tp:taxon-name-part taxon-name-part-type="species" reg="crispa">crispa</tp:taxon-name-part></tp:taxon-name></italic> appears to occupy a transitional position between <italic><tp:taxon-name><tp:taxon-name-part taxon-name-part-type="genus" reg="Parasola">Parasola</tp:taxon-name-part><tp:taxon-name-part taxon-name-part-type="species" reg="conopilea">conopilea</tp:taxon-name-part></tp:taxon-name></italic> and <italic><tp:taxon-name><tp:taxon-name-part taxon-name-part-type="genus" reg="Parasola">Parasola</tp:taxon-name-part><tp:taxon-name-part taxon-name-part-type="species" reg="psathyrelloid">psathyrelloid</tp:taxon-name-part></tp:taxon-name></italic>, as indicated by the degree of smoothness of their pileus. The detailed comparisons of the aforementioned <italic><tp:taxon-name><tp:taxon-name-part taxon-name-part-type="genus" reg="Parasola">Parasola</tp:taxon-name-part></tp:taxon-name></italic> species are presented in Table <xref ref-type="table" rid="T2">2</xref>.</p><p>In addition to species within <tp:taxon-name><tp:taxon-name-part taxon-name-part-type="infraspecific-rank">sect.</tp:taxon-name-part><tp:taxon-name-part taxon-name-part-type="section" reg="Conopileae">Conopileae</tp:taxon-name-part></tp:taxon-name>, <italic><tp:taxon-name><tp:taxon-name-part taxon-name-part-type="genus" reg="Parasola">Parasola</tp:taxon-name-part><tp:taxon-name-part taxon-name-part-type="species" reg="crispa">crispa</tp:taxon-name-part></tp:taxon-name></italic> is often macroscopically confused with <italic><tp:taxon-name><tp:taxon-name-part taxon-name-part-type="genus" reg="Psathyrella">Psathyrella</tp:taxon-name-part><tp:taxon-name-part taxon-name-part-type="species" reg="amarescens">amarescens</tp:taxon-name-part></tp:taxon-name></italic> Arnolds and <italic><tp:taxon-name><tp:taxon-name-part taxon-name-part-type="genus" reg="Psathyrella">Psathyrella</tp:taxon-name-part><tp:taxon-name-part taxon-name-part-type="species" reg="corrugis">corrugis</tp:taxon-name-part></tp:taxon-name></italic> (Pers.:Fr.) Konr. &amp; Maubl due to their shared similar morphological features, such as conical, lacteous to pale brown-gray pileus with slight folding and slender stipes. However, stipes of these two <italic><tp:taxon-name><tp:taxon-name-part taxon-name-part-type="genus" reg="Psathyrella">Psathyrella</tp:taxon-name-part></tp:taxon-name></italic> species are covered with small, white, evanescent fibrils, particularly when young, and these two species possess fusiform cheilocystidia and pleurocystidia (<xref ref-type="bibr" rid="B97">Yan 2018</xref>; <xref ref-type="bibr" rid="B16">Friebes and Melzer 2009</xref>). However, these features are absent in <italic><tp:taxon-name><tp:taxon-name-part taxon-name-part-type="genus" reg="Parasola">Parasola</tp:taxon-name-part><tp:taxon-name-part taxon-name-part-type="species" reg="crispa">crispa</tp:taxon-name-part></tp:taxon-name></italic>.</p><fig id="F5" position="float" orientation="portrait"><object-id xmlns:xlink="http://www.w3.org/1999/xlink" content-type="doi" xlink:type="simple">10.3897/imafungus.16.143796.figure6</object-id><object-id xmlns:xlink="http://www.w3.org/1999/xlink" content-type="arpha" xlink:type="simple">AABDEC22-B112-5E67-A26F-75AD2ED54188</object-id><label>Figure 6.</label><caption><p>Basidiomata of species in <tp:taxon-name><tp:taxon-name-part taxon-name-part-type="infraspecific-rank">sect.</tp:taxon-name-part><tp:taxon-name-part taxon-name-part-type="section" reg="Conopileae">Conopileae</tp:taxon-name-part></tp:taxon-name>. <bold>a–e</bold><italic><tp:taxon-name><tp:taxon-name-part taxon-name-part-type="genus" reg="Parasola">Parasola</tp:taxon-name-part><tp:taxon-name-part taxon-name-part-type="species" reg="conopilea">conopilea</tp:taxon-name-part></tp:taxon-name></italic>: <bold>a–c</bold> HMJAU60340, <bold>d, e</bold> HMJAU60339; <bold>f–k</bold><italic><tp:taxon-name><tp:taxon-name-part taxon-name-part-type="genus" reg="Parasola">Parasola</tp:taxon-name-part><tp:taxon-name-part taxon-name-part-type="species" reg="crispa">crispa</tp:taxon-name-part></tp:taxon-name></italic>: <bold>f</bold> HMJAU60339, <bold>g</bold> HMJAU60340, <bold>h</bold> HMJAU60342, <bold>i</bold> HMJAU64093, <bold>j</bold> HMJAU60341, <bold>k</bold> HMJAU64096.</p></caption><graphic xmlns:xlink="http://www.w3.org/1999/xlink" xlink:href="imafungus-16-e143796-g006.jpg" position="float" orientation="portrait" xlink:type="simple" id="oo_1341964.jpg"><uri content-type="original_file" xlink:type="simple">https://binary.pensoft.net/fig/1341964</uri></graphic></fig><fig id="F6" position="float" orientation="portrait"><object-id xmlns:xlink="http://www.w3.org/1999/xlink" content-type="doi" xlink:type="simple">10.3897/imafungus.16.143796.figure7</object-id><object-id xmlns:xlink="http://www.w3.org/1999/xlink" content-type="arpha" xlink:type="simple">8D78B795-A2B0-5C27-9A63-44C920F89850</object-id><label>Figure 7.</label><caption><p>Basidiomata and microscopic structures of <italic><tp:taxon-name><tp:taxon-name-part taxon-name-part-type="genus" reg="Parasola">Parasola</tp:taxon-name-part><tp:taxon-name-part taxon-name-part-type="species" reg="crispa">crispa</tp:taxon-name-part></tp:taxon-name></italic>: <bold>a</bold> basidiomata (HMJAU60339, HMJAU60340, HMJAU60341); <bold>b</bold> pileipellis (HMJAU60339); <bold>c</bold> basidiospores (HMJAU60339, HMJAU64093, HMJAU64096); <bold>d</bold> basidia (HMJAU60339); <bold>e</bold> cheilocystidia (HMJAU60339, HMJAU60341); <bold>f</bold> pleurocystidia (HMJAU60339, HMJAU60341); <bold>g</bold> stipitipellis (HMJAU60339). Scale bars: 1 cm (<bold>a</bold>); 10 μm (<bold>b–g</bold>).</p></caption><graphic xmlns:xlink="http://www.w3.org/1999/xlink" xlink:href="imafungus-16-e143796-g007.jpg" position="float" orientation="portrait" xlink:type="simple" id="oo_1341965.jpg"><uri content-type="original_file" xlink:type="simple">https://binary.pensoft.net/fig/1341965</uri></graphic></fig><table-wrap id="T2" position="float" orientation="portrait"><label>Table 2.</label><caption><p>Comparative characters of <italic><tp:taxon-name><tp:taxon-name-part taxon-name-part-type="genus" reg="Parasola">Parasola</tp:taxon-name-part><tp:taxon-name-part taxon-name-part-type="species" reg="crispa">crispa</tp:taxon-name-part></tp:taxon-name></italic> and related taxa.</p></caption><table id="TID0EELAM" rules="all"><tbody><tr><th rowspan="1" colspan="1">Species</th><th rowspan="1" colspan="1">Pileus size</th><th rowspan="1" colspan="1">Pileus color</th><th rowspan="1" colspan="1">Sulcate-striate at pileus</th><th rowspan="1" colspan="1">Basidiospores size</th><th rowspan="1" colspan="1">Specialized pileipellis cells</th><th rowspan="1" colspan="1">Sclerocystidia size</th><th rowspan="1" colspan="1">Caulocystidia shape and size</th></tr><tr><td rowspan="1" colspan="1">
                    <italic>
                      <tp:taxon-name><tp:taxon-name-part taxon-name-part-type="genus" reg="Parasola">Parasola</tp:taxon-name-part><tp:taxon-name-part taxon-name-part-type="species" reg="cinnamomescens">cinnamomescens</tp:taxon-name-part></tp:taxon-name>
                    </italic>
                  </td><td rowspan="1" colspan="1">5–16 mm</td><td rowspan="1" colspan="1">dull orange to yellow to light gray</td><td rowspan="1" colspan="1">absent</td><td rowspan="1" colspan="1">9.5–13 × 6–8 µm</td><td rowspan="1" colspan="1">present</td><td rowspan="1" colspan="1">140–395 × 2–6 µm</td><td rowspan="1" colspan="1">32–60 × 12–17 µm, lageniform or clavate, fusiform, or fusoid ventricose</td></tr><tr><td rowspan="1" colspan="1">
                    <italic>
                      <tp:taxon-name><tp:taxon-name-part taxon-name-part-type="genus" reg="Parasola">Parasola</tp:taxon-name-part><tp:taxon-name-part taxon-name-part-type="species" reg="conopilea">conopilea</tp:taxon-name-part></tp:taxon-name>
                    </italic>
                  </td><td rowspan="1" colspan="1">20–50 mm</td><td rowspan="1" colspan="1">dark reddish brown</td><td rowspan="1" colspan="1">absent</td><td rowspan="1" colspan="1">14–18 × 6–8 µm</td><td rowspan="1" colspan="1">absent</td><td rowspan="1" colspan="1">100–300 μm in length</td><td rowspan="1" colspan="1">30–85 × 14–30 µm, mainly (sub)lageniform</td></tr><tr><td rowspan="1" colspan="1">
                    <italic>
                      <tp:taxon-name><tp:taxon-name-part taxon-name-part-type="genus" reg="Parasola">Parasola</tp:taxon-name-part><tp:taxon-name-part taxon-name-part-type="species" reg="crispa">crispa</tp:taxon-name-part></tp:taxon-name>
                    </italic>
                  </td><td rowspan="1" colspan="1">10–18 mm</td><td rowspan="1" colspan="1">lacteous to sordid yellow</td><td rowspan="1" colspan="1">absent</td><td rowspan="1" colspan="1">9–11 × 6–7 × 7–8 μm</td><td rowspan="1" colspan="1">absent</td><td rowspan="1" colspan="1">28–159 × 4–6 μm</td><td rowspan="1" colspan="1">30–53 × 11–16 μm, mainly cylindrical or broad lageniform</td></tr><tr><td rowspan="1" colspan="1">
                    <italic>
                      <tp:taxon-name><tp:taxon-name-part taxon-name-part-type="genus" reg="Parasola">Parasola</tp:taxon-name-part><tp:taxon-name-part taxon-name-part-type="species" reg="psathyrelloides">psathyrelloides</tp:taxon-name-part></tp:taxon-name>
                    </italic>
                  </td><td rowspan="1" colspan="1">2–20 mm</td><td rowspan="1" colspan="1">light brown to brownish orange</td><td rowspan="1" colspan="1">present</td><td rowspan="1" colspan="1">8–12 × 7–9 × 6–8 µm</td><td rowspan="1" colspan="1">absent</td><td rowspan="1" colspan="1">300–700 μm in length</td><td rowspan="1" colspan="1">–</td></tr></tbody></table><table-wrap-foot><fn><p>Note: “–” indicates that the information is not recorded.</p></fn></table-wrap-foot></table-wrap></tp:treatment-sec><tp:treatment-sec><!--Section generated to contain objects referenced in tp:taxon-treatment.--><fig id="F24" position="float" orientation="portrait"><object-id xmlns:xlink="http://www.w3.org/1999/xlink" content-type="doi" xlink:type="simple">10.3897/imafungus.16.143796.figure25</object-id><object-id xmlns:xlink="http://www.w3.org/1999/xlink" content-type="arpha" xlink:type="simple">7BC54FB6-7788-5F3D-91E4-970CDB3D7633</object-id><label>Figure 25.</label><caption><p>Different connection type of lamellae and stipe of species in <tp:taxon-name><tp:taxon-name-part taxon-name-part-type="infraspecific-rank">sect.</tp:taxon-name-part><tp:taxon-name-part taxon-name-part-type="section" reg="Conopileae">Conopileae</tp:taxon-name-part></tp:taxon-name> and <tp:taxon-name><tp:taxon-name-part taxon-name-part-type="infraspecific-rank">sect.</tp:taxon-name-part><tp:taxon-name-part taxon-name-part-type="section" reg="Parasola">Parasola</tp:taxon-name-part></tp:taxon-name> in macro- and micro-scopic <bold>a–c</bold> narrow adnate to adnate in <tp:taxon-name><tp:taxon-name-part taxon-name-part-type="infraspecific-rank">sect.</tp:taxon-name-part><tp:taxon-name-part taxon-name-part-type="section" reg="Conopileae">Conopileae</tp:taxon-name-part></tp:taxon-name> (taking <italic><tp:taxon-name><tp:taxon-name-part taxon-name-part-type="genus" reg="Parasola">Parasola</tp:taxon-name-part><tp:taxon-name-part taxon-name-part-type="species" reg="conopilea">conopilea</tp:taxon-name-part></tp:taxon-name></italic> as an example): <bold>a</bold> the gill-stipe junction is equal in diameter or slightly narrower than the rest of the stipe, the surface of upper part of stipe pubescent; <bold>b</bold> clustered caulocystidia occur on the upper surface of the stipe; <bold>c</bold> illustration of junction part; <bold>d–g</bold> free in <tp:taxon-name><tp:taxon-name-part taxon-name-part-type="infraspecific-rank">sect.</tp:taxon-name-part><tp:taxon-name-part taxon-name-part-type="section" reg="Parasola">Parasola</tp:taxon-name-part></tp:taxon-name> (taking <italic><tp:taxon-name><tp:taxon-name-part taxon-name-part-type="genus" reg="Parasola">Parasola</tp:taxon-name-part><tp:taxon-name-part taxon-name-part-type="species" reg="grisella">grisella</tp:taxon-name-part></tp:taxon-name></italic> as an example): <bold>d</bold> the connection part of stipe swelled into inverted trapezoidal shape in lateral view; <bold>e</bold> famellae removed from stipe with pseudocollarium in top view; <bold>f</bold> anatomical section of pseudocollarium in microscopic; <bold>g</bold> illustration of junction part.</p></caption><graphic xmlns:xlink="http://www.w3.org/1999/xlink" xlink:href="imafungus-16-e143796-g025.jpg" position="float" orientation="portrait" xlink:type="simple" id="oo_1341984.jpg"><uri content-type="original_file" xlink:type="simple">https://binary.pensoft.net/fig/1341984</uri></graphic></fig></tp:treatment-sec><ref-list><ref id="B17"><mixed-citation xmlns:xlink="http://www.w3.org/1999/xlink" xlink:type="simple"><person-group><name name-style="western"><surname>Ganga</surname><given-names>KG</given-names></name><name name-style="western"><surname>Manimohan</surname><given-names>P</given-names></name></person-group> (<year>2019</year>) <article-title><italic><tp:taxon-name><tp:taxon-name-part taxon-name-part-type="genus">Parasola</tp:taxon-name-part><tp:taxon-name-part taxon-name-part-type="species">psathyrelloides</tp:taxon-name-part></tp:taxon-name></italic> (<italic><tp:taxon-name><tp:taxon-name-part taxon-name-part-type="family">Psathyrellaceae</tp:taxon-name-part></tp:taxon-name></italic>), a new species from Kerala State, India.</article-title><source>Phytotaxa</source><volume>405</volume>(<issue>5</issue>): <fpage>255</fpage>–<lpage>262</lpage>. <ext-link xlink:href="10.11646/phytotaxa.405.5.4" ext-link-type="doi" xlink:type="simple">https://doi.org/10.11646/phytotaxa.405.5.4</ext-link></mixed-citation></ref><ref id="B35"><mixed-citation xmlns:xlink="http://www.w3.org/1999/xlink" xlink:type="simple"><person-group><name name-style="western"><surname>Khan</surname><given-names>Z</given-names></name><name name-style="western"><surname>Arshad</surname><given-names>MA</given-names></name><etal/></person-group> (<year>2023</year>) <article-title>A new species of <italic><tp:taxon-name><tp:taxon-name-part taxon-name-part-type="genus">Parasola</tp:taxon-name-part></tp:taxon-name></italic> section <italic><tp:taxon-name><tp:taxon-name-part taxon-name-part-type="section">Conopileae</tp:taxon-name-part></tp:taxon-name> (<tp:taxon-name><tp:taxon-name-part taxon-name-part-type="family">Psathyrellaceae</tp:taxon-name-part></tp:taxon-name>)</italic> from Pakistan.</article-title><source>Turkish Journal of Botany</source><volume>47</volume>(<issue>6</issue>): <fpage>606</fpage>–<lpage>619</lpage>. <ext-link xlink:href="10.55730/1300-008X.2788" ext-link-type="doi" xlink:type="simple">https://doi.org/10.55730/1300-008X.2788</ext-link></mixed-citation></ref><ref id="B97"><mixed-citation xmlns:xlink="http://www.w3.org/1999/xlink" xlink:type="simple"><person-group><name name-style="western"><surname>Yan</surname><given-names>JQ</given-names></name></person-group> (<year>2018</year>) Taxonomy and molecular phylogy of <italic><tp:taxon-name><tp:taxon-name-part taxon-name-part-type="genus">Psathyrella</tp:taxon-name-part></tp:taxon-name></italic> and related genera in China. University of Jilin Agricultural Universty, Jilin, China.</mixed-citation></ref><ref id="B16"><mixed-citation xmlns:xlink="http://www.w3.org/1999/xlink" xlink:type="simple"><person-group><name name-style="western"><surname>Friebes</surname><given-names>G</given-names></name><name name-style="western"><surname>Melzer</surname><given-names>A</given-names></name></person-group> (<year>2009</year>) <article-title><italic><tp:taxon-name><tp:taxon-name-part taxon-name-part-type="genus">Psathyrella</tp:taxon-name-part><tp:taxon-name-part taxon-name-part-type="species">amarescens</tp:taxon-name-part></tp:taxon-name></italic> in Österreich.</article-title><source>Österr Z Pilzk</source><volume>18</volume>: <fpage>53</fpage>–<lpage>57</lpage>.</mixed-citation></ref></ref-list></tp:taxon-treatment>
