# Supplementary material for: ﻿Emendation of morphology and infrageneric standards of Parasola (Psathyrellaceae, Agaricales) and its species diversity in China
Source: IMA Fungus. 2025 May 30;16:e143796. doi: 10.3897/imafungus.16.143796 (PMC12144557; doi:10.3897/imafungus.16.143796)
Supplement: XML Treatment for Parasola sect. Parasola [file imafungus.16.143796-treatment4.xml]

<!DOCTYPE tp:taxon-treatment
  PUBLIC "-//TaxonX//DTD Taxonomic Treatment Publishing DTD v0 20100105//EN" "tax-treatment-NSO.dtd">
<tp:taxon-treatment xmlns:tp="http://www.plazi.org/taxpub"><tp:treatment-meta><kwd-group><label>Taxon classification</label><kwd>
              <named-content content-type="kingdom">Fungi</named-content>
            </kwd><kwd>
              <named-content content-type="order">Agaricales</named-content>
            </kwd><kwd>
              <named-content content-type="family">Psathyrellaceae</named-content>
            </kwd></kwd-group><mixed-citation publication-type="journal"><person-group><name><surname>Zhu</surname><given-names>LiYang</given-names></name><name><surname>Bau</surname><given-names>Tolgor</given-names></name></person-group><article-title>﻿Emendation of morphology and infrageneric standards of <italic><tp:taxon-name><tp:taxon-name-part taxon-name-part-type="genus" reg="Parasola">Parasola</tp:taxon-name-part></tp:taxon-name></italic> (<italic><tp:taxon-name><tp:taxon-name-part taxon-name-part-type="family">Psathyrellaceae</tp:taxon-name-part></tp:taxon-name></italic>, <italic><tp:taxon-name><tp:taxon-name-part taxon-name-part-type="order">Agaricales</tp:taxon-name-part></tp:taxon-name></italic>) and its species diversity in China</article-title><source>IMA Fungus</source><day>30</day><month>05</month><year>2025</year><volume>16</volume><pub-id pub-id-type="doi">10.3897/imafungus.16.143796</pub-id></mixed-citation></tp:treatment-meta><tp:nomenclature><label>﻿</label><tp:taxon-name>
            <object-id xmlns:xlink="http://www.w3.org/1999/xlink" content-type="arpha" xlink:type="simple">FA3C6FC8-1F6E-5AEF-AC76-0604D5EAE1A9</object-id>
            <tp:taxon-name-part taxon-name-part-type="genus" reg="Parasola">Parasola</tp:taxon-name-part>
            <tp:taxon-name-part taxon-name-part-type="infraspecific-rank">sect.</tp:taxon-name-part>
            <tp:taxon-name-part taxon-name-part-type="section" reg="Parasola">Parasola</tp:taxon-name-part>
          </tp:taxon-name><tp:taxon-authority>Redhead, Vilgalys &amp; Hopple</tp:taxon-authority></tp:nomenclature><tp:treatment-sec sec-type="description" id="SECID0ERGFK"><title>Description.</title><p>Basidiomata small-sized, mainly terrestrial, sometimes fimicolous or lignicolous, withering or partial deliquescent at age. Pileus almost flattened cracking into plication when mature, veil absent. Lamellae free, mostly remote from stipe, withering. Stipes hollow, most glabrous, occasionally with flour scales. Basidiospores subglobose, ellipsoid, ovoid, rounded subtriangular, rhombic, subpentangular, hexagonal in front view, ellipsoid or lentiform in side view, germ pore central or eccentric. Basidia dimorphic, regularly 4-spored. Lamellae trama regular, colorless or in brown hue. Lamellae margin infertile, cheilocystidia abundant, subglobose, utriform, ellipsoid, sublageniform or subcylindrical. Pleurocystidia mainly present, subglobose, utriform, sublageniform or subcylindrical. Original pileipellis hymeniform, secondary pileipellis subcutis. Caulocystidia only accumulate at top of stipe forming pseudocollarium. Clamps present and sometimes present pseudoclamps.</p></tp:treatment-sec></tp:taxon-treatment>
