# Supplementary material for: ﻿Emendation of morphology and infrageneric standards of Parasola (Psathyrellaceae, Agaricales) and its species diversity in China
Source: IMA Fungus. 2025 May 30;16:e143796. doi: 10.3897/imafungus.16.143796 (PMC12144557; doi:10.3897/imafungus.16.143796)
Supplement: XML Treatment for Parasola constrictospora [file imafungus.16.143796-treatment5.xml]

<!DOCTYPE tp:taxon-treatment
  PUBLIC "-//TaxonX//DTD Taxonomic Treatment Publishing DTD v0 20100105//EN" "tax-treatment-NSO.dtd">
<tp:taxon-treatment xmlns:tp="http://www.plazi.org/taxpub"><tp:treatment-meta><kwd-group><label>Taxon classification</label><kwd>
              <named-content content-type="kingdom">Fungi</named-content>
            </kwd><kwd>
              <named-content content-type="order">Agaricales</named-content>
            </kwd><kwd>
              <named-content content-type="family">Psathyrellaceae</named-content>
            </kwd></kwd-group><mixed-citation publication-type="journal"><person-group><name><surname>Zhu</surname><given-names>LiYang</given-names></name><name><surname>Bau</surname><given-names>Tolgor</given-names></name></person-group><article-title>﻿Emendation of morphology and infrageneric standards of <italic><tp:taxon-name><tp:taxon-name-part taxon-name-part-type="genus" reg="Parasola">Parasola</tp:taxon-name-part></tp:taxon-name></italic> (<italic><tp:taxon-name><tp:taxon-name-part taxon-name-part-type="family">Psathyrellaceae</tp:taxon-name-part></tp:taxon-name></italic>, <italic><tp:taxon-name><tp:taxon-name-part taxon-name-part-type="order">Agaricales</tp:taxon-name-part></tp:taxon-name></italic>) and its species diversity in China</article-title><source>IMA Fungus</source><day>30</day><month>05</month><year>2025</year><volume>16</volume><pub-id pub-id-type="doi">10.3897/imafungus.16.143796</pub-id></mixed-citation></tp:treatment-meta><tp:nomenclature><label>﻿</label><tp:taxon-name>
            <object-id xmlns:xlink="http://www.w3.org/1999/xlink" content-type="arpha" xlink:type="simple">46CC4C4E-BAA7-51C9-ACFA-9DC9953C88C8</object-id>
            <tp:taxon-name-part taxon-name-part-type="genus" reg="Parasola">Parasola</tp:taxon-name-part>
            <tp:taxon-name-part taxon-name-part-type="species" reg="constrictospora">constrictospora</tp:taxon-name-part>
            <object-id xmlns:xlink="http://www.w3.org/1999/xlink" content-type="mycobank" xlink:type="simple">MB846521</object-id>
          </tp:taxon-name><tp:taxon-authority>T. Bau &amp; L.Y. Zhu</tp:taxon-authority><tp:taxon-status xmlns:xlink="http://www.w3.org/1999/xlink" xlink:type="simple">sp. nov.</tp:taxon-status><xref ref-type="fig" rid="F7">Figs 8h–i</xref><xref ref-type="fig" rid="F8">, 9</xref></tp:nomenclature><tp:treatment-sec sec-type="etymology" id="SECID0EIIFK"><title>Etymology.</title><p>The specific epithet “<italic>constrictospora</italic>” means the constricted ellipsoid shape of basidiospores.</p></tp:treatment-sec><tp:treatment-sec sec-type="diagnosis" id="SECID0EYIFK"><title>Diagnosis.</title><p>Pileus sordid yellow to cinnamon with grayish hue when young, orange-brown to chestnut-color at center, brown-gray to gray at margin when age; fine sulcate-striate up to center; context thin, pale gray to gray; basidiospores 10.7–11.4 × 8.8–9.1 × 6.4–6.9 μm, broad ellipsoid to ellipsoid, usually constricted in middle part, dark red-brown to almost black, germ pore central; basidia dimorphic; cheilocystidia globose, subglobose, utriform, ellipsoid or broad lageniform; pleurocystidia similar to cheilocystidia; sclerocystidia present.</p></tp:treatment-sec><tp:treatment-sec sec-type="material" id="SECID0E4IFK"><title>Type.</title><p><bold>CHINA</bold> • Jiangsu Province, Nanjing City, North Garden of Nanjing Botanical Garden Mem. Sun Yat-sen, <named-content xmlns:xlink="http://www.w3.org/1999/xlink" content-type="dwc:verbatimCoordinates" xlink:type="simple"><named-content content-type="geo-json" specific-use="{&#34;type&#34;:&#34;Point&#34;,&#34;coordinates&#34;:[119.400278,32.098611]}" id="NCID0EIJFK" xlink:type="simple">32°05'55"N, 118°83'61"E</named-content></named-content>, 207 m a.s.l., August 28<sup>th</sup> 2021, H. T. Luo, LHT01 (holotype HMJAU60336).</p></tp:treatment-sec><tp:treatment-sec sec-type="description" id="SECID0EPJFK"><title>Description.</title><p>Pileus 8–12 × 5–10 mm when still closed, 12–19 mm when mature, at first conical to convex, finally become flat, with glabrous disc at center, sometimes slightly depresses; dry; sordid yellow to cinnamon with grayish hue when young, orange-brown to chestnut-color at center, brown-gray to gray at margin when aged; fine sulcate-striate up to center. Context thin, pale gray to gray, odor and taste not distinctive. Lamellae crowded, almost free to free, 1–2 mm in wide, L = 30–41, I = 0 or 1, initially pale gray then become gray to dark gray when mature, more pale at margin; hardly deliquescent. Stipe 49–61 × 2–3 mm, cylindrical, hollow, almost equal, pale gray and with somewhat brown hue at base, subglabrous with sparse tiny hairs, clavate. Spore print without recording.</p><p>Basidiospores[42, 3, 2] (9.6–)10.7–11.4(–13.2) × (7.6–)8.8–9.1(–9.8) × (6.1–)6.4–6.9(–7.5) μm, Q<sub>1</sub> = 1.07–1.42, Q<sub>2</sub> = 1.36–1.59, av. Q<sub>1</sub> = 1.24, av. Q<sub>2</sub> = 1.47; broad ellipsoid to ellipsoid, or mitriform, usually constricted in middle part, with apical papilla and convex base in front view, slightly flattened, ellipsoid in side view; smooth, dark red-brown to almost black; inamyloid; germ pore central, 2.5–3.1 μm wide. Basidia dimorphic, 20–32 × 11–12 μm, sterigma 3–6 μm in length, clavate, hyaline, 4- or 2-spored, surrounded with 4–6 pseudoparaphyses; subhymenium composed of ellipsoid, oblong or cylindrical elements, 18–28 × 10–18 μm. Cheilocystidia 20–70 × 11–26 μm, globose, subglobose, utriform, ellipsoid or broad lageniform, smooth, colorless, thin-walled. Pleurocystidia 15–60 × 11–25 μm, similar to cheilocystidia. Lamella trama regular, 3–13 μm in diam, hyaline, colorless, thin-walled. Pileipellis a hymeniderm at yellow-brown sulcate, made up of sphaeropedunculate cells, 19–43 × 11–21 μm, hyaline, with brown hue at base in most cases; other part of pileus with brown-gray hue a cutis, made up of hyaline, brown to brown-gray, 3–8 μm in diam; pileus trama hyphae densely interwoven, thin-walled, hyaline, yellow-brown to brown, 4–17 μm wide; sclerocystidia 29–161 × 6–9 μm, yellow-brown, thick-walled, wall 1.4–2.8 μm in thickness. Caulopellis hyphae parallel, 4–9 μm wide, hyaline, thin-walled, sometimes diverticulate; caulocystidia unseen, however, clustered tiny hairs at stipe pellis; hyphae of stipe trama 9–21 μm wide, colorless, thin-walled. Clamp connection present at all tissues.</p></tp:treatment-sec><tp:treatment-sec sec-type="ecology" id="SECID0E5JFK"><title>Ecology.</title><p>Solitary, subfasciculate, or in small groups, grow on wood chips. Fruiting in August. Only known from type locality.</p></tp:treatment-sec><tp:treatment-sec sec-type="material" id="SECID0EDKFK"><title>Other specimens examined.</title><p><bold>CHINA</bold> • Jiangsu Province, Nanjing City, North Garden of Nanjing Botanical Garden Mem. Sun Yat-sen, <named-content xmlns:xlink="http://www.w3.org/1999/xlink" content-type="dwc:verbatimCoordinates" xlink:type="simple"><named-content content-type="geo-json" specific-use="{&#34;type&#34;:&#34;Point&#34;,&#34;coordinates&#34;:[119.400278,32.098611]}" id="NCID0EOKFK" xlink:type="simple">32°05'55"N, 118°83'61"E</named-content></named-content>, 207 m a.s.l., August 28<sup>th</sup> 2021, W. J. Li, HMJAU60338 (LWJ03).</p></tp:treatment-sec><tp:treatment-sec sec-type="notes" id="SECID0EVKFK"><title>Note.</title><p>Differed from other species with sclerocystidia, <italic><tp:taxon-name><tp:taxon-name-part taxon-name-part-type="genus" reg="Parasola">Parasola</tp:taxon-name-part><tp:taxon-name-part taxon-name-part-type="species" reg="constrictospora">constrictospora</tp:taxon-name-part></tp:taxon-name></italic> has distinct brown pileus, constricted ellipsoid basidiospores and lignicolous habitat. The sparse tiny hairs on stipitipellis might be the veil residue. This species may also distribute in Pakistan based on phylogenetic results (in Figs <xref ref-type="fig" rid="F1">1</xref>–<xref ref-type="fig" rid="F4">4</xref><tp:taxon-name><tp:taxon-name-part taxon-name-part-type="genus" reg="Parasola">Parasola</tp:taxon-name-part><tp:taxon-name-part taxon-name-part-type="uncertainty-rank">aff.</tp:taxon-name-part><tp:taxon-name-part taxon-name-part-type="species" reg="auricoma">auricoma</tp:taxon-name-part></tp:taxon-name> LAH-SHP-7 and <tp:taxon-name><tp:taxon-name-part taxon-name-part-type="genus" reg="Parasola">Parasola</tp:taxon-name-part><tp:taxon-name-part taxon-name-part-type="uncertainty-rank">aff.</tp:taxon-name-part><tp:taxon-name-part taxon-name-part-type="species" reg="auricoma">auricoma</tp:taxon-name-part></tp:taxon-name> LAH-SHP-11).</p><fig id="F7" position="float" orientation="portrait"><object-id xmlns:xlink="http://www.w3.org/1999/xlink" content-type="doi" xlink:type="simple">10.3897/imafungus.16.143796.figure8</object-id><object-id xmlns:xlink="http://www.w3.org/1999/xlink" content-type="arpha" xlink:type="simple">0113FC6E-6B2F-57CC-8158-AAACFE3E3894</object-id><label>Figure 8.</label><caption><p>Basidiomata of species with sclerocystidia in <tp:taxon-name><tp:taxon-name-part taxon-name-part-type="infraspecific-rank">sect.</tp:taxon-name-part><tp:taxon-name-part taxon-name-part-type="section" reg="Parasola">Parasola</tp:taxon-name-part></tp:taxon-name>: <bold>a–c</bold><italic><tp:taxon-name><tp:taxon-name-part taxon-name-part-type="genus" reg="Parasola">Parasola</tp:taxon-name-part><tp:taxon-name-part taxon-name-part-type="species" reg="auricoma">auricoma</tp:taxon-name-part></tp:taxon-name></italic>: <bold>a, b</bold><abbrev xmlns:xlink="http://www.w3.org/1999/xlink" xlink:title="Herbarium of Mycology of Jilin Agricultural University" id="ABBRID0EINFK" xlink:type="simple">HMJAU</abbrev> 64094, <bold>c</bold> HMJAU46369; <bold>d–g</bold><italic><tp:taxon-name><tp:taxon-name-part taxon-name-part-type="genus" reg="Parasola">Parasola</tp:taxon-name-part><tp:taxon-name-part taxon-name-part-type="species" reg="grisella">grisella</tp:taxon-name-part></tp:taxon-name></italic>: <bold>d</bold> HMJAU64097, <bold>e</bold> HMJAU64098, <bold>f</bold> HMJAU60094, <bold>g</bold> HMJAU60095; <bold>h–i</bold><italic><tp:taxon-name><tp:taxon-name-part taxon-name-part-type="genus" reg="Parasola">Parasola</tp:taxon-name-part><tp:taxon-name-part taxon-name-part-type="species" reg="constrictospora">constrictospora</tp:taxon-name-part></tp:taxon-name></italic>: <bold>h</bold> HMJAU60336, <bold>i</bold> HMJAU60337; <bold>j–l</bold><italic><tp:taxon-name><tp:taxon-name-part taxon-name-part-type="genus" reg="Parasola">Parasola</tp:taxon-name-part><tp:taxon-name-part taxon-name-part-type="species" reg="setulosa">setulosa</tp:taxon-name-part></tp:taxon-name></italic>: <bold>j, k</bold> HMJAU60096, <bold>l</bold> HMJAU60097; <bold>m–o</bold><italic><tp:taxon-name><tp:taxon-name-part taxon-name-part-type="genus" reg="Parasola">Parasola</tp:taxon-name-part><tp:taxon-name-part taxon-name-part-type="species" reg="malakandensis">malakandensis</tp:taxon-name-part></tp:taxon-name></italic>: <bold>m</bold> HMJAU60360, <bold>n</bold> HMJAU64091, <bold>o</bold> HMJAU64090.</p></caption><graphic xmlns:xlink="http://www.w3.org/1999/xlink" xlink:href="imafungus-16-e143796-g008.jpg" position="float" orientation="portrait" xlink:type="simple" id="oo_1341966.jpg"><uri content-type="original_file" xlink:type="simple">https://binary.pensoft.net/fig/1341966</uri></graphic></fig><fig id="F8" position="float" orientation="portrait"><object-id xmlns:xlink="http://www.w3.org/1999/xlink" content-type="doi" xlink:type="simple">10.3897/imafungus.16.143796.figure9</object-id><object-id xmlns:xlink="http://www.w3.org/1999/xlink" content-type="arpha" xlink:type="simple">AC34F0F0-8D33-5A60-953F-7CA79C5CC64B</object-id><label>Figure 9.</label><caption><p>Basidiomata and microscopic structures of <italic><tp:taxon-name><tp:taxon-name-part taxon-name-part-type="genus" reg="Parasola">P.</tp:taxon-name-part><tp:taxon-name-part taxon-name-part-type="species" reg="constrictospora">constrictospora</tp:taxon-name-part></tp:taxon-name></italic>: <bold>a</bold> basidiomata (HMJAU60336, HMJAU60337); <bold>b</bold> pileipellis (HMJAU60336); <bold>c</bold> basidiospores (HMJAU60336, HMJAU60337); <bold>d</bold> basidia (HMJAU60336); <bold>e</bold> cheilocystidia (HMJAU60336); <bold>f</bold> pleurocystidia (HMJAU60336); <bold>g</bold> stipitipellis (HMJAU60336). Scale bars: 1 cm (<bold>a</bold>); 10 μm (<bold>b–g</bold>).</p></caption><graphic xmlns:xlink="http://www.w3.org/1999/xlink" xlink:href="imafungus-16-e143796-g009.jpg" position="float" orientation="portrait" xlink:type="simple" id="oo_1341968.jpg"><uri content-type="original_file" xlink:type="simple">https://binary.pensoft.net/fig/1341968</uri></graphic></fig><table-wrap id="T3" position="float" orientation="portrait"><label>Table 3.</label><caption><p>Comparative characters of species with sclerocystidia in <tp:taxon-name><tp:taxon-name-part taxon-name-part-type="infraspecific-rank">sect.</tp:taxon-name-part><tp:taxon-name-part taxon-name-part-type="section" reg="Parasola">Parasola</tp:taxon-name-part></tp:taxon-name>.</p></caption><table id="TID0EWVAM" rules="all"><tbody><tr><th rowspan="1" colspan="1">Species</th><th rowspan="1" colspan="1">Pileus size and color</th><th rowspan="1" colspan="1">Growth patterns</th><th rowspan="1" colspan="1">Basidiospores size and shape</th><th rowspan="1" colspan="1">Basidiospores constriction present or absent</th><th rowspan="1" colspan="1">Cheilocystidia Shape</th><th rowspan="1" colspan="1">Pleutocystidia present or absent</th><th rowspan="1" colspan="1">Sclerocystidia wall thickness</th><th rowspan="1" colspan="1">Substrate</th></tr><tr><td rowspan="1" colspan="1">
                    <italic>
                      <tp:taxon-name><tp:taxon-name-part taxon-name-part-type="genus" reg="Parasola">Parasola</tp:taxon-name-part><tp:taxon-name-part taxon-name-part-type="species" reg="auricoma">auricoma</tp:taxon-name-part></tp:taxon-name>
                    </italic>
                  </td><td rowspan="1" colspan="1">10–60 mm, chestnut-color</td><td rowspan="1" colspan="1">solitary or subfasciculate</td><td rowspan="1" colspan="1">10.0–14.5 × 6.0–8.0 μm, ellipsoid to oblong</td><td rowspan="1" colspan="1">absent</td><td rowspan="1" colspan="1">utriform, sublageniform, subcylindrical or ellipsoid</td><td rowspan="1" colspan="1">present</td><td rowspan="1" colspan="1">0.9–1.4 μm</td><td rowspan="1" colspan="1">soil, wood chips, and grassy places</td></tr><tr><td rowspan="1" colspan="1">
                    <italic>
                      <tp:taxon-name><tp:taxon-name-part taxon-name-part-type="genus" reg="Parasola">Parasola</tp:taxon-name-part><tp:taxon-name-part taxon-name-part-type="species" reg="constrictospora">constrictospora</tp:taxon-name-part></tp:taxon-name>
                    </italic>
                  </td><td rowspan="1" colspan="1">12–19 mm, sordid yellow to cinnamon</td><td rowspan="1" colspan="1">solitary, subfasciculate, or in small groups</td><td rowspan="1" colspan="1">10.7–11.4 × 8.8–9.1 × 6.4–6.9 μm, broad ellipsoid to ellipsoid, or mitriform</td><td rowspan="1" colspan="1">present</td><td rowspan="1" colspan="1">globose, subglobose, utriform, ellipsoid or broad lageniform</td><td rowspan="1" colspan="1">present</td><td rowspan="1" colspan="1">1.4–3.2 μm</td><td rowspan="1" colspan="1">wood chips</td></tr><tr><td rowspan="1" colspan="1">
                    <italic>
                      <tp:taxon-name><tp:taxon-name-part taxon-name-part-type="genus" reg="Parasola">Parasola</tp:taxon-name-part><tp:taxon-name-part taxon-name-part-type="species" reg="grisella">grisella</tp:taxon-name-part></tp:taxon-name>
                    </italic>
                  </td><td rowspan="1" colspan="1">14–27 mm, pearly gray</td><td rowspan="1" colspan="1">fasciculate or in small groups</td><td rowspan="1" colspan="1">9.3–10.1 × 7.7–8.0 × 6.3–6.5 μm, broad ellipsoid</td><td rowspan="1" colspan="1">absent</td><td rowspan="1" colspan="1">subglobose, utriform, ellipsoid or broad lageniform</td><td rowspan="1" colspan="1">present</td><td rowspan="1" colspan="1">1.5–2.5 μm</td><td rowspan="1" colspan="1">humus layer or soil near trumps</td></tr><tr><td rowspan="1" colspan="1">
                    <italic>
                      <tp:taxon-name><tp:taxon-name-part taxon-name-part-type="genus" reg="Parasola">Parasola</tp:taxon-name-part><tp:taxon-name-part taxon-name-part-type="species" reg="malakandensis">malakandensis</tp:taxon-name-part></tp:taxon-name>
                    </italic>
                  </td><td rowspan="1" colspan="1">8–12 mm, light ochreous or brown</td><td rowspan="1" colspan="1">solitary or in small groups</td><td rowspan="1" colspan="1">14.9–16.3 × 10.6–11.4 × 10.4–11.2 μm, ellipsoid</td><td rowspan="1" colspan="1">absent</td><td rowspan="1" colspan="1">ellipsoid or sublageniform</td><td rowspan="1" colspan="1">rare</td><td rowspan="1" colspan="1">1.4–2.8 μm</td><td rowspan="1" colspan="1">grassy land</td></tr><tr><td rowspan="1" colspan="1">
                    <italic>
                      <tp:taxon-name><tp:taxon-name-part taxon-name-part-type="genus" reg="Parasola">Parasola</tp:taxon-name-part><tp:taxon-name-part taxon-name-part-type="species" reg="setulosa">setulosa</tp:taxon-name-part></tp:taxon-name>
                    </italic>
                  </td><td rowspan="1" colspan="1">10–25 mm, pale gray</td><td rowspan="1" colspan="1">solitary</td><td rowspan="1" colspan="1">9.7–10.4 × 6.9–8.1 μm, ellipsoid</td><td rowspan="1" colspan="1">absent</td><td rowspan="1" colspan="1">lageniform of clavate</td><td rowspan="1" colspan="1">present</td><td rowspan="1" colspan="1">2.8–4.4 μm</td><td rowspan="1" colspan="1">soil</td></tr></tbody></table></table-wrap></tp:treatment-sec><tp:treatment-sec><!--Section generated to contain objects referenced in tp:taxon-treatment.--><fig id="F1" position="float" orientation="portrait"><object-id xmlns:xlink="http://www.w3.org/1999/xlink" content-type="doi" xlink:type="simple">10.3897/imafungus.16.143796.figure1</object-id><object-id xmlns:xlink="http://www.w3.org/1999/xlink" content-type="arpha" xlink:type="simple">C6C8FC03-153D-51A5-A972-B0C5BCB6C723</object-id><label>Figure 1.</label><caption><p>Phylogeny inferred from four-locus dataset (<abbrev xmlns:xlink="http://www.w3.org/1999/xlink" xlink:title="internal transcribed spacer" id="ABBRID0EAODK" xlink:type="simple">ITS</abbrev>+LSU+tef1-α+β-tublin), with branch lengths based on the Maximum Likelihood analysis. Only <abbrev xmlns:xlink="http://www.w3.org/1999/xlink" xlink:title="Bootstrap support" id="ABBRID0EEODK" xlink:type="simple">BS</abbrev> over 50% and <abbrev xmlns:xlink="http://www.w3.org/1999/xlink" xlink:title="Bayesian posterior probabilities" id="ABBRID0EIODK" xlink:type="simple">BPP</abbrev> over 0.90 are given in the tree. Eight newly described species and three new records to China are indicated in red and blue bold letters respectively. The blue, green and yellow background indicates <tp:taxon-name><tp:taxon-name-part taxon-name-part-type="infraspecific-rank">sect.</tp:taxon-name-part><tp:taxon-name-part taxon-name-part-type="section" reg="Conopileae">Conopileae</tp:taxon-name-part></tp:taxon-name>, transitional taxa and typical taxa of <tp:taxon-name><tp:taxon-name-part taxon-name-part-type="infraspecific-rank">sect.</tp:taxon-name-part><tp:taxon-name-part taxon-name-part-type="section" reg="Parasola">Parasola</tp:taxon-name-part></tp:taxon-name> respectively. The two sections are displayed on the right of the phylogram.</p></caption><graphic xmlns:xlink="http://www.w3.org/1999/xlink" xlink:href="imafungus-16-e143796-g001.jpg" position="float" orientation="portrait" xlink:type="simple" id="oo_1341959.jpg"><uri content-type="original_file" xlink:type="simple">https://binary.pensoft.net/fig/1341959</uri></graphic></fig><fig id="F4" position="float" orientation="portrait"><object-id xmlns:xlink="http://www.w3.org/1999/xlink" content-type="doi" xlink:type="simple">10.3897/imafungus.16.143796.figure4</object-id><object-id xmlns:xlink="http://www.w3.org/1999/xlink" content-type="arpha" xlink:type="simple">A05B7579-9043-5EA4-8C68-0CCCC4AC4C8A</object-id><label>Figure 4.</label><caption><p>Phylogeny inferred from <abbrev xmlns:xlink="http://www.w3.org/1999/xlink" xlink:title="internal transcribed spacer" id="ABBRID0EBSDK" xlink:type="simple">ITS</abbrev>+LSU dataset, with branch lengths based on the Maximum Likelihood analysis. Only <abbrev xmlns:xlink="http://www.w3.org/1999/xlink" xlink:title="Bootstrap support" id="ABBRID0EFSDK" xlink:type="simple">BS</abbrev> over 50% and <abbrev xmlns:xlink="http://www.w3.org/1999/xlink" xlink:title="Bayesian posterior probabilities" id="ABBRID0EJSDK" xlink:type="simple">BPP</abbrev> over 0.90 are given in the tree. Eight newly described species and three new records to China are indicated in red and blue bold letters respectively.</p></caption><graphic xmlns:xlink="http://www.w3.org/1999/xlink" xlink:href="imafungus-16-e143796-g004.jpg" position="float" orientation="portrait" xlink:type="simple" id="oo_1341962.jpg"><uri content-type="original_file" xlink:type="simple">https://binary.pensoft.net/fig/1341962</uri></graphic></fig></tp:treatment-sec></tp:taxon-treatment>
