# Supplementary material for: ﻿Emendation of morphology and infrageneric standards of Parasola (Psathyrellaceae, Agaricales) and its species diversity in China
Source: IMA Fungus. 2025 May 30;16:e143796. doi: 10.3897/imafungus.16.143796 (PMC12144557; doi:10.3897/imafungus.16.143796)
Supplement: XML Treatment for Parasola grisella [file imafungus.16.143796-treatment6.xml]

<!DOCTYPE tp:taxon-treatment
  PUBLIC "-//TaxonX//DTD Taxonomic Treatment Publishing DTD v0 20100105//EN" "tax-treatment-NSO.dtd">
<tp:taxon-treatment xmlns:tp="http://www.plazi.org/taxpub"><tp:treatment-meta><kwd-group><label>Taxon classification</label><kwd>
              <named-content content-type="kingdom">Fungi</named-content>
            </kwd><kwd>
              <named-content content-type="order">Agaricales</named-content>
            </kwd><kwd>
              <named-content content-type="family">Psathyrellaceae</named-content>
            </kwd></kwd-group><mixed-citation publication-type="journal"><person-group><name><surname>Zhu</surname><given-names>LiYang</given-names></name><name><surname>Bau</surname><given-names>Tolgor</given-names></name></person-group><article-title>﻿Emendation of morphology and infrageneric standards of <italic><tp:taxon-name><tp:taxon-name-part taxon-name-part-type="genus" reg="Parasola">Parasola</tp:taxon-name-part></tp:taxon-name></italic> (<italic><tp:taxon-name><tp:taxon-name-part taxon-name-part-type="family">Psathyrellaceae</tp:taxon-name-part></tp:taxon-name></italic>, <italic><tp:taxon-name><tp:taxon-name-part taxon-name-part-type="order">Agaricales</tp:taxon-name-part></tp:taxon-name></italic>) and its species diversity in China</article-title><source>IMA Fungus</source><day>30</day><month>05</month><year>2025</year><volume>16</volume><pub-id pub-id-type="doi">10.3897/imafungus.16.143796</pub-id></mixed-citation></tp:treatment-meta><tp:nomenclature><label>﻿</label><tp:taxon-name>
            <object-id xmlns:xlink="http://www.w3.org/1999/xlink" content-type="arpha" xlink:type="simple">C6B001E2-835D-5367-9012-5E72E6EB8902</object-id>
            <tp:taxon-name-part taxon-name-part-type="genus" reg="Parasola">Parasola</tp:taxon-name-part>
            <tp:taxon-name-part taxon-name-part-type="species" reg="grisella">grisella</tp:taxon-name-part>
            <object-id xmlns:xlink="http://www.w3.org/1999/xlink" content-type="mycobank" xlink:type="simple">MB846522</object-id>
          </tp:taxon-name><tp:taxon-authority>T. Bau &amp; L.Y. Zhu</tp:taxon-authority><tp:taxon-status xmlns:xlink="http://www.w3.org/1999/xlink" xlink:type="simple">sp. nov.</tp:taxon-status><xref ref-type="fig" rid="F7">Figs 8d–g</xref><xref ref-type="fig" rid="F9">, 10</xref></tp:nomenclature><tp:treatment-sec sec-type="diagnosis" id="SECID0EW1FK"><title>Diagnosis.</title><p>Basidiomata relatively large. Pileus pearly white to pale gray at margin and yellow-brown at the center; with annular zone at the junction of the lamellae and stipe, basidiospores 9.3–10.1 × 7.7–8.0 × 6.3–6.5 μm, broad ellipsoid in front view, brown to dark brown; basidia dimorphic, 4-spored; cheilocystidia 19–77 × 8–19 μm, subglobose, utriform, ellipsoid or broad lageniform; pleurocystidia 55–80 × 19–25 μm, (sub)cylindrical or lageniform; pileipellis a hymeniderm mixed with sphaeropedunculate and clavate cells; sclerocystidia present; clustered tiny hairs at stipipellis.</p></tp:treatment-sec><tp:treatment-sec sec-type="etymology" id="SECID0E21FK"><title>Etymology.</title><p>The specific epithet “<italic>grisella</italic>” refers the distinct pearly gray color of pileus when mature.</p></tp:treatment-sec><tp:treatment-sec sec-type="material" id="SECID0EL2FK"><title>Type.</title><p>CHINA • Anhui Province, Chizhou City, Shitai County, Guniujiang National Nature Reserve, <named-content xmlns:xlink="http://www.w3.org/1999/xlink" content-type="dwc:verbatimCoordinates" xlink:type="simple"><named-content content-type="geo-json" specific-use="{&#34;type&#34;:&#34;Point&#34;,&#34;coordinates&#34;:[117.891389,30.027500]}" id="NCID0EU2FK" xlink:type="simple">30°01'39"N, 117°52'89"E</named-content></named-content>, 164 m a.s.l., June 15<sup>th</sup> 2022, L. Y. Zhu, H. B. Song and H. Cheng, Z22061506 (HMJAU60338, holotype).</p></tp:treatment-sec><tp:treatment-sec sec-type="description" id="SECID0E22FK"><title>Description.</title><p>Basidiomata small to medium-sized. Pileus 5–9 × 5–8 mm when still closed, 14–27 mm when mature, at first conical to subglobose, finally become flat, with glabrous disc at center; dry; yellow brown to red brown at first, then fade from edge of pileus, finally become pearly gray except sordid yellow to yellow brown at center; fine sulcate-striate up to center. Context thin, cream to pale gray, odor and taste not distinctive. Lamellae crowded, free, with annular zone at the junction of the lamellae and stipe, 1–2 mm in wide, L = 35–43, I = 0–2, initially pale gray then become gray with olive-green hue, dark gray when mature, more pale at margin; hardly deliquescent. Stipe 43–64 × 2–3 mm, cylindrical, hollow, almost equal, cream to pale gray, subglabrous with sparse tiny hairs, clavate. Spore print not recorded.</p><p>Basidiospores[63, 5, 3] (7.7–)9.3–10.1(–10.5) × (6.8–)7.7–8.0(–8.4) × (5.8–)6.3–6.5(–6.7) μm, Q<sub>1</sub> = 1.18–1.28, Q<sub>2</sub> = 1.26–1.56, av. Q<sub>1</sub> = 1.21, av. Q<sub>2</sub> = 1.40; broad ellipsoid, occasionally with 5- or 6-rounded angles, with apical papilla and convex base in front view, slightly flattened, narrow ellipsoid to ellipsoid in side view; smooth, brown to dark brown in H<sub>2</sub>O and olive-brown in 5% KOH; inamyloid; germ pore central, 1.7–2.7 μm wide. Basidia bimorphic, 17–32 × 8–11 μm, sterigma 3–6 μm in length, clavate, sometimes constricted in middle part, hyaline, 4-spored, surrounded with 3–5 pseudoparaphyses; subhymenium composed of ellipsoid, oblong or cylindrical elements, 7–20 × 8–11 μm. Cheilocystidia 19–77 × 8–19 μm, subglobose, utriform, ellipsoid or broad lageniform, smooth, colorless, thin-walled. Pleurocystidia 55–80 × 19–25 μm, (sub)cylindrical or lageniform. Lamellar trama regular, 8–16 μm in diam, hyaline, colorless, thin-walled. Pileipellis a hymeniderm at sulcate, made up of sphaeropedunculate and clavate cells, 29–43 × 9–22 μm, hyaline, with brown hue at base in most cases; other part of pileus a cutis, made up of hyaline, colorless or slightly yellow hyphae, 3–8 μm in diam; pileus trama hyphae densely interwoven, thin-walled, hyaline, yellow-brown to brown, 6–17 μm wide; sclerocystidia 29–181 × 5–11 μm, yellow-brown, thick-walled, wall 2.5–3.2 μm in thickness. Stipitipellis hyphae parallel, 4–10 μm wide, hyaline, thin-walled, sometimes diverticulate; caulocystidia unseen, while clustered terminal cells of the stipitipellis protrude from the surface; hyphae of stipe trama 9–16 μm wide, colorless, thin-walled. Clamp connections present.</p></tp:treatment-sec><tp:treatment-sec sec-type="ecology" id="SECID0EM3FK"><title>Ecology.</title><p>Subfasciculate or in small groups, grow on clayey soil, humus layer or adnate to trumps in broad-leaved tree with <italic><tp:taxon-name><tp:taxon-name-part taxon-name-part-type="genus" reg="Liriodendron">Liriodendron</tp:taxon-name-part><tp:taxon-name-part taxon-name-part-type="species" reg="chinense">chinense</tp:taxon-name-part></tp:taxon-name></italic>, <italic><tp:taxon-name><tp:taxon-name-part taxon-name-part-type="genus" reg="Liquidambar">Liquidambar</tp:taxon-name-part><tp:taxon-name-part taxon-name-part-type="species" reg="formosana">formosana</tp:taxon-name-part></tp:taxon-name></italic>, <italic><tp:taxon-name><tp:taxon-name-part taxon-name-part-type="genus" reg="Osmanthus">Osmanthus</tp:taxon-name-part><tp:taxon-name-part taxon-name-part-type="species" reg="fragrans">fragrans</tp:taxon-name-part></tp:taxon-name></italic> and <italic><tp:taxon-name><tp:taxon-name-part taxon-name-part-type="genus" reg="Camphora">Camphora</tp:taxon-name-part><tp:taxon-name-part taxon-name-part-type="species" reg="officinarum">officinarum</tp:taxon-name-part></tp:taxon-name></italic>. Fruiting in May to July. Known from East and Central China regions.</p></tp:treatment-sec><tp:treatment-sec sec-type="material" id="SECID0E54FK"><title>Other specimens examined.</title><p><bold>CHINA</bold> • Same location with holotype, June 15<sup>th</sup> 2022, L. Y. Zhu, H. B. Song and H. Cheng, HMJAU64098 (Z22061508); <bold>CHINA</bold> • Jiangsu Province, Nanjing City, North Garden of Nanjing Botanical Garden Mem. Sun Yat-sen, <named-content xmlns:xlink="http://www.w3.org/1999/xlink" content-type="dwc:verbatimCoordinates" xlink:type="simple"><named-content content-type="geo-json" specific-use="{&#34;type&#34;:&#34;Point&#34;,&#34;coordinates&#34;:[119.400278,32.098611]}" id="NCID0EN5FK" xlink:type="simple">32°05'55"N, 118°83'61"E</named-content></named-content>, 191 m a.s.l., May 16<sup>th</sup> 2021, Z. H. Zhang, HMJAU64097 (ZZH516); <bold>CHINA</bold> • Hubei Province, Wuhan City, lawn beside Art College of Wuhan University, No. 421 Luojiashan Road, <named-content xmlns:xlink="http://www.w3.org/1999/xlink" content-type="dwc:verbatimCoordinates" xlink:type="simple"><named-content content-type="geo-json" specific-use="{&#34;type&#34;:&#34;Point&#34;,&#34;coordinates&#34;:[114.362500,30.540833]}" id="NCID0EZ5FK" xlink:type="simple">30°32'27"N,114°21'45"E</named-content></named-content>, 39 m a.s.l., May 29<sup>th</sup> 2022, M. H. Tang, HMJAU60093 (355); <bold>CHINA</bold> • Hubei Province, Wuhan City, Lover Slope of Wuhan University, <named-content xmlns:xlink="http://www.w3.org/1999/xlink" content-type="dwc:verbatimCoordinates" xlink:type="simple"><named-content content-type="geo-json" specific-use="{&#34;type&#34;:&#34;Point&#34;,&#34;coordinates&#34;:[114.358611,30.540833]}" id="NCID0EF6FK" xlink:type="simple">30°32'27"N, 114°21'31"E</named-content></named-content>, 51 m a.s.l., June 2<sup>nd</sup> 2022, M. H. Tang, HMJAU60094 (390); <bold>CHINA</bold> • Hunan Province, Changsha City, Yuelu Mountain, <named-content xmlns:xlink="http://www.w3.org/1999/xlink" content-type="dwc:verbatimCoordinates" xlink:type="simple"><named-content content-type="geo-json" specific-use="{&#34;type&#34;:&#34;Point&#34;,&#34;coordinates&#34;:[112.933056,28.183611]}" id="NCID0ER6FK" xlink:type="simple">28°11'01"N, 112°55'59"E</named-content></named-content>, 218 m a.s.l., July 8<sup>th</sup> 2022, L. Y. Zhu, H. B. Song and H. Cheng, HMJAU60095 (Z22070833).</p></tp:treatment-sec><tp:treatment-sec sec-type="notes" id="SECID0EY6FK"><title>Note.</title><p>This species is a sister to <italic><tp:taxon-name><tp:taxon-name-part taxon-name-part-type="genus" reg="Parasola">Parasola</tp:taxon-name-part><tp:taxon-name-part taxon-name-part-type="species" reg="auricoma">auricoma</tp:taxon-name-part></tp:taxon-name></italic>, which differs from the former in having a yellowish-brown pileus at maturity, ellipsoid to elongated ellipsoid basidiospores in frontal view (Q<sub>1</sub> = 1.35–2.05), and sclerocystidia with wall thickness of 0.9–1.4 μm (Uljé 2005; <xref ref-type="bibr" rid="B24">Huang 2019</xref>). Geographically, the known distribution range of <italic><tp:taxon-name><tp:taxon-name-part taxon-name-part-type="genus" reg="Parasola">Parasola</tp:taxon-name-part><tp:taxon-name-part taxon-name-part-type="species" reg="grisella">grisella</tp:taxon-name-part></tp:taxon-name></italic> is the middle and lower reaches of the Yangtze River in China, which belongs to the subtropical region, while the suitable habitat of <italic><tp:taxon-name><tp:taxon-name-part taxon-name-part-type="genus" reg="Parasola">Parasola</tp:taxon-name-part><tp:taxon-name-part taxon-name-part-type="species" reg="auricoma">auricoma</tp:taxon-name-part></tp:taxon-name></italic> is concentrated in the northern temperate zones of Asia and Europe.</p><p><italic><tp:taxon-name><tp:taxon-name-part taxon-name-part-type="genus" reg="Parasola">Parasola</tp:taxon-name-part><tp:taxon-name-part taxon-name-part-type="species" reg="grisella">grisella</tp:taxon-name-part></tp:taxon-name></italic> is macroscopically similar to <italic><tp:taxon-name><tp:taxon-name-part taxon-name-part-type="genus" reg="Parasola">Parasola</tp:taxon-name-part><tp:taxon-name-part taxon-name-part-type="species" reg="setulosa">setulosa</tp:taxon-name-part></tp:taxon-name></italic> (Berk. &amp; Broome) Redhead, Vilgalys &amp; Hopple, as both species exhibit grayish-white pilei at maturity. However, the latter is usually solitary, lacks an annular zone at the junction of the lamellae and stipe, has ellipsoid basidiospores in frontal view, lageniform or clavate cheilocystidia, and sclerocystidia with wall thickness of 2.8–4.4 μm (<xref ref-type="bibr" rid="B11">Cho et al. 2018</xref>; Huang Mei 2019). Additionally, <italic><tp:taxon-name><tp:taxon-name-part taxon-name-part-type="genus" reg="Parasola">Parasola</tp:taxon-name-part><tp:taxon-name-part taxon-name-part-type="species" reg="constrictospora">constrictospora</tp:taxon-name-part></tp:taxon-name></italic>, which is also distributed in the middle and lower reaches of the Yangtze River, differs from this species by its constricted basidiospores in front view.</p><fig id="F9" position="float" orientation="portrait"><object-id xmlns:xlink="http://www.w3.org/1999/xlink" content-type="doi" xlink:type="simple">10.3897/imafungus.16.143796.figure10</object-id><object-id xmlns:xlink="http://www.w3.org/1999/xlink" content-type="arpha" xlink:type="simple">97452821-907F-5562-9B0E-83B38D3EB8DE</object-id><label>Figure 10.</label><caption><p>Basidiomata and microscopic structures of <italic><tp:taxon-name><tp:taxon-name-part taxon-name-part-type="genus" reg="Parasola">Parasola</tp:taxon-name-part><tp:taxon-name-part taxon-name-part-type="species" reg="grisella">grisella</tp:taxon-name-part></tp:taxon-name></italic>: <bold>a</bold> basidiomata (HMJAU60338, HMJAU64098, HMJAU60095); <bold>b</bold> pileipellis (HMJAU60338); <bold>c</bold> basidiospores (HMJAU60338, HMJAU64097, HMJAU64095, HMJAU60095, HMJAU60093); <bold>d</bold> basidia (HMJAU60338); <bold>e</bold> cheilocystidia (HMJAU60338, HMJAU64097); <bold>f</bold> pleurocystidia (HMJAU60338, HMJAU64097); <bold>g</bold> stipitipellis (HMJAU60338, HMJAU64097). Scale bars: 1 cm (<bold>a</bold>); 10 μm (<bold>b–g</bold>).</p></caption><graphic xmlns:xlink="http://www.w3.org/1999/xlink" xlink:href="imafungus-16-e143796-g010.jpg" position="float" orientation="portrait" xlink:type="simple" id="oo_1341969.jpg"><uri content-type="original_file" xlink:type="simple">https://binary.pensoft.net/fig/1341969</uri></graphic></fig></tp:treatment-sec><tp:treatment-sec><!--Section generated to contain objects referenced in tp:taxon-treatment.--><fig id="F7" position="float" orientation="portrait"><object-id xmlns:xlink="http://www.w3.org/1999/xlink" content-type="doi" xlink:type="simple">10.3897/imafungus.16.143796.figure8</object-id><object-id xmlns:xlink="http://www.w3.org/1999/xlink" content-type="arpha" xlink:type="simple">0113FC6E-6B2F-57CC-8158-AAACFE3E3894</object-id><label>Figure 8.</label><caption><p>Basidiomata of species with sclerocystidia in <tp:taxon-name><tp:taxon-name-part taxon-name-part-type="infraspecific-rank">sect.</tp:taxon-name-part><tp:taxon-name-part taxon-name-part-type="section" reg="Parasola">Parasola</tp:taxon-name-part></tp:taxon-name>: <bold>a–c</bold><italic><tp:taxon-name><tp:taxon-name-part taxon-name-part-type="genus" reg="Parasola">Parasola</tp:taxon-name-part><tp:taxon-name-part taxon-name-part-type="species" reg="auricoma">auricoma</tp:taxon-name-part></tp:taxon-name></italic>: <bold>a, b</bold><abbrev xmlns:xlink="http://www.w3.org/1999/xlink" xlink:title="Herbarium of Mycology of Jilin Agricultural University" id="ABBRID0EINFK" xlink:type="simple">HMJAU</abbrev> 64094, <bold>c</bold> HMJAU46369; <bold>d–g</bold><italic><tp:taxon-name><tp:taxon-name-part taxon-name-part-type="genus" reg="Parasola">Parasola</tp:taxon-name-part><tp:taxon-name-part taxon-name-part-type="species" reg="grisella">grisella</tp:taxon-name-part></tp:taxon-name></italic>: <bold>d</bold> HMJAU64097, <bold>e</bold> HMJAU64098, <bold>f</bold> HMJAU60094, <bold>g</bold> HMJAU60095; <bold>h–i</bold><italic><tp:taxon-name><tp:taxon-name-part taxon-name-part-type="genus" reg="Parasola">Parasola</tp:taxon-name-part><tp:taxon-name-part taxon-name-part-type="species" reg="constrictospora">constrictospora</tp:taxon-name-part></tp:taxon-name></italic>: <bold>h</bold> HMJAU60336, <bold>i</bold> HMJAU60337; <bold>j–l</bold><italic><tp:taxon-name><tp:taxon-name-part taxon-name-part-type="genus" reg="Parasola">Parasola</tp:taxon-name-part><tp:taxon-name-part taxon-name-part-type="species" reg="setulosa">setulosa</tp:taxon-name-part></tp:taxon-name></italic>: <bold>j, k</bold> HMJAU60096, <bold>l</bold> HMJAU60097; <bold>m–o</bold><italic><tp:taxon-name><tp:taxon-name-part taxon-name-part-type="genus" reg="Parasola">Parasola</tp:taxon-name-part><tp:taxon-name-part taxon-name-part-type="species" reg="malakandensis">malakandensis</tp:taxon-name-part></tp:taxon-name></italic>: <bold>m</bold> HMJAU60360, <bold>n</bold> HMJAU64091, <bold>o</bold> HMJAU64090.</p></caption><graphic xmlns:xlink="http://www.w3.org/1999/xlink" xlink:href="imafungus-16-e143796-g008.jpg" position="float" orientation="portrait" xlink:type="simple" id="oo_1341966.jpg"><uri content-type="original_file" xlink:type="simple">https://binary.pensoft.net/fig/1341966</uri></graphic></fig></tp:treatment-sec><ref-list><ref id="B24"><mixed-citation xmlns:xlink="http://www.w3.org/1999/xlink" xlink:type="simple"><person-group><name name-style="western"><surname>Huang</surname><given-names>M</given-names></name></person-group> (<year>2019</year>) Taxonomy and molecular phylogeny of coprinoid fungi from Northeast China. University of Jilin Agricultural Universty, Jilin, China.</mixed-citation></ref><ref id="B11"><mixed-citation xmlns:xlink="http://www.w3.org/1999/xlink" xlink:type="simple"><person-group><name name-style="western"><surname>Cho</surname><given-names>HJ</given-names></name><name name-style="western"><surname>Lee</surname><given-names>H</given-names></name><etal/></person-group> (<year>2018</year>) <article-title>Six unrecorded macrofungi from the Royal Tombs (Donggureung and Seooreung) of the Joseon Dynasty and Jongmyo Shrine, Korea.</article-title><source>Journal of Species Research</source><volume>7</volume>(<issue>1</issue>): <fpage>1</fpage>–<lpage>8</lpage>. <ext-link xlink:href="10.12651/JSR.2018.7.1.001" ext-link-type="doi" xlink:type="simple">https://doi.org/10.12651/JSR.2018.7.1.001</ext-link></mixed-citation></ref></ref-list></tp:taxon-treatment>
