# Supplementary material for: ﻿Emendation of morphology and infrageneric standards of Parasola (Psathyrellaceae, Agaricales) and its species diversity in China
Source: IMA Fungus. 2025 May 30;16:e143796. doi: 10.3897/imafungus.16.143796 (PMC12144557; doi:10.3897/imafungus.16.143796)
Supplement: XML Treatment for Parasola malakandensis [file imafungus.16.143796-treatment7.xml]

<!DOCTYPE tp:taxon-treatment
  PUBLIC "-//TaxonX//DTD Taxonomic Treatment Publishing DTD v0 20100105//EN" "tax-treatment-NSO.dtd">
<tp:taxon-treatment xmlns:tp="http://www.plazi.org/taxpub"><tp:treatment-meta><kwd-group><label>Taxon classification</label><kwd>
              <named-content content-type="kingdom">Fungi</named-content>
            </kwd><kwd>
              <named-content content-type="order">Agaricales</named-content>
            </kwd><kwd>
              <named-content content-type="family">Psathyrellaceae</named-content>
            </kwd></kwd-group><mixed-citation publication-type="journal"><person-group><name><surname>Zhu</surname><given-names>LiYang</given-names></name><name><surname>Bau</surname><given-names>Tolgor</given-names></name></person-group><article-title>﻿Emendation of morphology and infrageneric standards of <italic><tp:taxon-name><tp:taxon-name-part taxon-name-part-type="genus" reg="Parasola">Parasola</tp:taxon-name-part></tp:taxon-name></italic> (<italic><tp:taxon-name><tp:taxon-name-part taxon-name-part-type="family">Psathyrellaceae</tp:taxon-name-part></tp:taxon-name></italic>, <italic><tp:taxon-name><tp:taxon-name-part taxon-name-part-type="order">Agaricales</tp:taxon-name-part></tp:taxon-name></italic>) and its species diversity in China</article-title><source>IMA Fungus</source><day>30</day><month>05</month><year>2025</year><volume>16</volume><pub-id pub-id-type="doi">10.3897/imafungus.16.143796</pub-id></mixed-citation></tp:treatment-meta><tp:nomenclature><label>﻿</label><tp:taxon-name>
            <object-id xmlns:xlink="http://www.w3.org/1999/xlink" content-type="arpha" xlink:type="simple">6DE436BE-CA81-5A8B-B7A8-540F80167BA2</object-id>
            <tp:taxon-name-part taxon-name-part-type="genus" reg="Parasola">Parasola</tp:taxon-name-part>
            <tp:taxon-name-part taxon-name-part-type="species" reg="malakandensis">malakandensis</tp:taxon-name-part>
          </tp:taxon-name><tp:taxon-authority>S. Hussain, Afshan &amp; H. Ahmad, in Hussain, Afshan, Ahmad, Khalid &amp; Niazi, Mycoscience 58: 72 (2017).</tp:taxon-authority><xref ref-type="fig" rid="F7">Figs 8m–o</xref><xref ref-type="fig" rid="F10">, 11</xref></tp:nomenclature><tp:treatment-sec sec-type="description" id="SECID0EDFGK"><title>Description.</title><p>Pileus 7–10 × 4–8 mm when still closed, 8–12 mm when mature, at first ovoid or ellipsoid, expanded pileus conical to flattened; dry; sordid yellow, ochreous to red brown at center, gray or pale gray at margin, sometimes with slightly brown hue; sulcate-striate up to center. Context extremely thin, almost unseen in membrane part of pileus, white to pale gray, odor and taste not distinctive. Lamellae crowded, free and remote from stipe, with a circular empty space which is visible around the apex of the stipe, 1–2 mm in wide, L = 35–41, I = 1–2, first white to beige, then become purple gray to dark gray, hardly deliquescent with age. Stipe 20–51 × 1–2 mm, cylindrical, hollow, equal or attenuate towards the apex, white, glabrous; with white tomentose at base. Spore print not recorded.</p><p>Basidiospores [40, 2, 1] (14.6–)14.9–16.3(–17.1) × (9.3–)10.6–11.4(–12.6) × (10.1–)10.4–11.2(–12.2) μm, Q<sub>1</sub> = 1.24–1.59, Q<sub>2</sub> = 1.31–1.68, av. Q<sub>1</sub> = 1.39, av. Q<sub>2</sub> = 1.46; ellipsoid, with apical papilla and convex base in front view, ellipsoid in side view; smooth, dark brown to almost black, with olive-brown oil droplet; inamyloid; germ pore central, 2.6–4.9 μm wide. Basidia dimorphic, 22–43 × 9–12 μm (in average 33 × 15 μm), sterigma 3–7 μm, clavate, sometimes constricted in middle part, hyaline, 4-spored, surrounded with 5–8 pseudoparaphyses; subhymenium composed of subglobose, ellipsoid, oblong or cylindrical elements. Cheilocystidia 34–53 × 23–34 μm, abundant, ellipsoid or sublageniform, smooth, colorless, thin-walled. Pleurocystidia rare, if present, (sub) cylindrical, 56–81 × 15–22 μm, colorless, thin-walled. Lamella trama regular, 3–9 μm wide, hyaline, colorless, thin-walled. Pileipellis a hymeniderm, made up of sphaeropedunculate and clavate cells, 21–44 × 9–23 μm, hyaline, most with brown hue at base; pileus trama hyphae densely interwoven, thin-walled or slightly thick-walled, hyaline, yellow-brown to brown, 3–7 μm wide; sclerocystidia present, 34–135 × 4–7 μm, yellow-brown to brown, thick-walled, wall 1.4–2.8 μm in thickness. Stipipellis hyphae parallel, 2–6 μm wide, hyaline, thin-walled, sometimes with short branches; hyphae of stipe trama 8–18 μm wide, colorless, thin-walled; caulocystidia unseen. Clamp connection abundant.</p></tp:treatment-sec><tp:treatment-sec sec-type="ecology" id="SECID0ESFGK"><title>Ecology.</title><p>Solitary or in small groups, grow on soil in grassy places. July. Recorded with certainty from Pakistan, Hungary and United States (<xref ref-type="bibr" rid="B27">Hussain et al. 2016</xref>a); other reports also from South Africa and Tanzania (<ext-link xmlns:xlink="http://www.w3.org/1999/xlink" xlink:href="https://www.gbif.org/" ext-link-type="uri" xlink:type="simple">https://www.gbif.org/</ext-link>); known from Inner Mongolia Autonomous Region, Zhejiang Province, Anhui Province and Hubei Province in China so far. Fruiting in May to November.</p></tp:treatment-sec><tp:treatment-sec sec-type="material" id="SECID0EBGGK"><title>Specimens examined.</title><p><bold>CHINA</bold> • Inner Mongolia Autonomous Region, Tongliao City, Horqin Left Back Banner, Muritu Town, <named-content xmlns:xlink="http://www.w3.org/1999/xlink" content-type="dwc:verbatimCoordinates" xlink:type="simple"><named-content content-type="geo-json" specific-use="{&#34;type&#34;:&#34;Point&#34;,&#34;coordinates&#34;:[123.620278,43.710000]}" id="NCID0EMGGK" xlink:type="simple">43°42'36"N, 122°97'13"E</named-content></named-content>, 186 m a.s.l., August 22<sup>nd</sup> 2022, T. Bau, L. Y. Zhu and S. E. Wang, HMJAU64091 (Z22082220); <bold>CHINA</bold> • Zhejiang Province, Hangzhou City, Zijingang Campus of Zhejiang University, <named-content xmlns:xlink="http://www.w3.org/1999/xlink" content-type="dwc:verbatimCoordinates" xlink:type="simple"><named-content content-type="geo-json" specific-use="{&#34;type&#34;:&#34;Point&#34;,&#34;coordinates&#34;:[120.151944,30.506111]}" id="NCID0EYGGK" xlink:type="simple">30°30'22"N, 120°08'67"E</named-content></named-content>, 94 m a.s.l., July 5<sup>th</sup> 2021, T. Bau, L. Y. Zhu and W. F. Lin, HMJAU60360 (Z21070507); <bold>CHINA</bold> • Anhui Province, Chizhou City, Chizhou High Speed Railway Station, <named-content xmlns:xlink="http://www.w3.org/1999/xlink" content-type="dwc:verbatimCoordinates" xlink:type="simple"><named-content content-type="geo-json" specific-use="{&#34;type&#34;:&#34;Point&#34;,&#34;coordinates&#34;:[117.890000,31.052500]}" id="NCID0EEHGK" xlink:type="simple">30°62'69"N, 117°52'84"E</named-content></named-content>, 26 m a.s.l., L. Y. Zhu, H. B. Song and H. Cheng, June 14<sup>th</sup> 2022, HMJAU64090 (Z22061403); <bold>CHINA</bold> • Hubei Province, Wuhan City, Luojia Square of Wuhan University, <named-content xmlns:xlink="http://www.w3.org/1999/xlink" content-type="dwc:verbatimCoordinates" xlink:type="simple"><named-content content-type="geo-json" specific-use="{&#34;type&#34;:&#34;Point&#34;,&#34;coordinates&#34;:[114.355833,30.537500]}" id="NCID0EQHGK" xlink:type="simple">30°32'15"N, 114°21'21"E</named-content></named-content>, 34 m a.s.l., November 5<sup>th</sup> 2021, M. H. Tang, HMJAU64092 (TMH115).</p></tp:treatment-sec><tp:treatment-sec sec-type="notes" id="SECID0EXHGK"><title>Notes.</title><p><italic><tp:taxon-name><tp:taxon-name-part taxon-name-part-type="genus" reg="Parasola">Parasola</tp:taxon-name-part><tp:taxon-name-part taxon-name-part-type="species" reg="malakandensis">malakandensis</tp:taxon-name-part></tp:taxon-name></italic> is usually macro-morphologically confused with <italic><tp:taxon-name><tp:taxon-name-part taxon-name-part-type="genus" reg="Parasola">Parasola</tp:taxon-name-part><tp:taxon-name-part taxon-name-part-type="species" reg="auricoma">auricoma</tp:taxon-name-part></tp:taxon-name></italic> and <italic><tp:taxon-name><tp:taxon-name-part taxon-name-part-type="genus" reg="Parasola">Parasola</tp:taxon-name-part><tp:taxon-name-part taxon-name-part-type="species" reg="constrictospora">constrictospora</tp:taxon-name-part></tp:taxon-name></italic>. Distinct from <italic><tp:taxon-name><tp:taxon-name-part taxon-name-part-type="genus" reg="Parasola">Parasola</tp:taxon-name-part><tp:taxon-name-part taxon-name-part-type="species" reg="malakandensis">malakandensis</tp:taxon-name-part></tp:taxon-name></italic>, the basidiospores of <italic><tp:taxon-name><tp:taxon-name-part taxon-name-part-type="genus" reg="Parasola">Parasola</tp:taxon-name-part><tp:taxon-name-part taxon-name-part-type="species" reg="auricoma">auricoma</tp:taxon-name-part></tp:taxon-name></italic> are smaller (10.0–14.5 × 6.0–8.0 μm) and ellipsoid to oblong in front view (Uljé 2005; <xref ref-type="bibr" rid="B24">Huang 2019</xref>). Compared to <italic><tp:taxon-name><tp:taxon-name-part taxon-name-part-type="genus" reg="Parasola">Parasola</tp:taxon-name-part><tp:taxon-name-part taxon-name-part-type="species" reg="malakandensis">malakandensis</tp:taxon-name-part></tp:taxon-name></italic>, the basidiospores of <italic><tp:taxon-name><tp:taxon-name-part taxon-name-part-type="genus" reg="Parasola">Parasola</tp:taxon-name-part><tp:taxon-name-part taxon-name-part-type="species" reg="constrictospora">constrictospora</tp:taxon-name-part></tp:taxon-name></italic> are constricted in front view and this species is lignicolous.</p><fig id="F10" position="float" orientation="portrait"><object-id xmlns:xlink="http://www.w3.org/1999/xlink" content-type="doi" xlink:type="simple">10.3897/imafungus.16.143796.figure11</object-id><object-id xmlns:xlink="http://www.w3.org/1999/xlink" content-type="arpha" xlink:type="simple">40EEE51D-8A92-503F-8D69-AFF691DAA175</object-id><label>Figure 11.</label><caption><p>Basidiomata and microscopic structures of <italic><tp:taxon-name><tp:taxon-name-part taxon-name-part-type="genus" reg="Parasola">Parasola</tp:taxon-name-part><tp:taxon-name-part taxon-name-part-type="species" reg="malakandensis">malakandensis</tp:taxon-name-part></tp:taxon-name></italic> (HMJAU60360, HMJAU64090, HMJAU64091, HMJAU64092): <bold>a</bold> basidiomata (HMJAU60360, HMJAU64090); <bold>b</bold> pileipellis (HMJAU60360); <bold>c</bold> basidiospores (HMJAU60360); <bold>d</bold> basidia (HMJAU64090); <bold>e</bold> cheilocystidia (HMJAU60360); <bold>f</bold> pleurocystidia; <bold>g</bold> stipitipellis. Scale bars: 1 cm (<bold>a</bold>); 10 μm (<bold>b–g</bold>).</p></caption><graphic xmlns:xlink="http://www.w3.org/1999/xlink" xlink:href="imafungus-16-e143796-g011.jpg" position="float" orientation="portrait" xlink:type="simple" id="oo_1341970.jpg"><uri content-type="original_file" xlink:type="simple">https://binary.pensoft.net/fig/1341970</uri></graphic></fig></tp:treatment-sec><tp:treatment-sec><!--Section generated to contain objects referenced in tp:taxon-treatment.--><fig id="F7" position="float" orientation="portrait"><object-id xmlns:xlink="http://www.w3.org/1999/xlink" content-type="doi" xlink:type="simple">10.3897/imafungus.16.143796.figure8</object-id><object-id xmlns:xlink="http://www.w3.org/1999/xlink" content-type="arpha" xlink:type="simple">0113FC6E-6B2F-57CC-8158-AAACFE3E3894</object-id><label>Figure 8.</label><caption><p>Basidiomata of species with sclerocystidia in <tp:taxon-name><tp:taxon-name-part taxon-name-part-type="infraspecific-rank">sect.</tp:taxon-name-part><tp:taxon-name-part taxon-name-part-type="section" reg="Parasola">Parasola</tp:taxon-name-part></tp:taxon-name>: <bold>a–c</bold><italic><tp:taxon-name><tp:taxon-name-part taxon-name-part-type="genus" reg="Parasola">Parasola</tp:taxon-name-part><tp:taxon-name-part taxon-name-part-type="species" reg="auricoma">auricoma</tp:taxon-name-part></tp:taxon-name></italic>: <bold>a, b</bold><abbrev xmlns:xlink="http://www.w3.org/1999/xlink" xlink:title="Herbarium of Mycology of Jilin Agricultural University" id="ABBRID0EINFK" xlink:type="simple">HMJAU</abbrev> 64094, <bold>c</bold> HMJAU46369; <bold>d–g</bold><italic><tp:taxon-name><tp:taxon-name-part taxon-name-part-type="genus" reg="Parasola">Parasola</tp:taxon-name-part><tp:taxon-name-part taxon-name-part-type="species" reg="grisella">grisella</tp:taxon-name-part></tp:taxon-name></italic>: <bold>d</bold> HMJAU64097, <bold>e</bold> HMJAU64098, <bold>f</bold> HMJAU60094, <bold>g</bold> HMJAU60095; <bold>h–i</bold><italic><tp:taxon-name><tp:taxon-name-part taxon-name-part-type="genus" reg="Parasola">Parasola</tp:taxon-name-part><tp:taxon-name-part taxon-name-part-type="species" reg="constrictospora">constrictospora</tp:taxon-name-part></tp:taxon-name></italic>: <bold>h</bold> HMJAU60336, <bold>i</bold> HMJAU60337; <bold>j–l</bold><italic><tp:taxon-name><tp:taxon-name-part taxon-name-part-type="genus" reg="Parasola">Parasola</tp:taxon-name-part><tp:taxon-name-part taxon-name-part-type="species" reg="setulosa">setulosa</tp:taxon-name-part></tp:taxon-name></italic>: <bold>j, k</bold> HMJAU60096, <bold>l</bold> HMJAU60097; <bold>m–o</bold><italic><tp:taxon-name><tp:taxon-name-part taxon-name-part-type="genus" reg="Parasola">Parasola</tp:taxon-name-part><tp:taxon-name-part taxon-name-part-type="species" reg="malakandensis">malakandensis</tp:taxon-name-part></tp:taxon-name></italic>: <bold>m</bold> HMJAU60360, <bold>n</bold> HMJAU64091, <bold>o</bold> HMJAU64090.</p></caption><graphic xmlns:xlink="http://www.w3.org/1999/xlink" xlink:href="imafungus-16-e143796-g008.jpg" position="float" orientation="portrait" xlink:type="simple" id="oo_1341966.jpg"><uri content-type="original_file" xlink:type="simple">https://binary.pensoft.net/fig/1341966</uri></graphic></fig></tp:treatment-sec><ref-list><ref id="B27"><mixed-citation xmlns:xlink="http://www.w3.org/1999/xlink" xlink:type="simple"><person-group><name name-style="western"><surname>Hussain</surname><given-names>S</given-names></name><name name-style="western"><surname>Afshan</surname><given-names>NS</given-names></name><name name-style="western"><surname>Ahmad</surname><given-names>H</given-names></name></person-group> (<year>2016</year>) <article-title>First record of <italic><tp:taxon-name><tp:taxon-name-part taxon-name-part-type="genus">Parasola</tp:taxon-name-part><tp:taxon-name-part taxon-name-part-type="species">lilatincta</tp:taxon-name-part></tp:taxon-name></italic> from Pakistan.</article-title><source>Mycotaxon</source><volume>131</volume>(<issue>2</issue>): <fpage>316</fpage>–<lpage>322</lpage>. <ext-link xlink:href="10.5248/131.317" ext-link-type="doi" xlink:type="simple">https://doi.org/10.5248/131.317</ext-link></mixed-citation></ref><ref id="B24"><mixed-citation xmlns:xlink="http://www.w3.org/1999/xlink" xlink:type="simple"><person-group><name name-style="western"><surname>Huang</surname><given-names>M</given-names></name></person-group> (<year>2019</year>) Taxonomy and molecular phylogeny of coprinoid fungi from Northeast China. University of Jilin Agricultural Universty, Jilin, China.</mixed-citation></ref></ref-list></tp:taxon-treatment>
