# Supplementary material for: ﻿Emendation of morphology and infrageneric standards of Parasola (Psathyrellaceae, Agaricales) and its species diversity in China
Source: IMA Fungus. 2025 May 30;16:e143796. doi: 10.3897/imafungus.16.143796 (PMC12144557; doi:10.3897/imafungus.16.143796)
Supplement: XML Treatment for Parasola tenuissima [file imafungus.16.143796-treatment8.xml]

<!DOCTYPE tp:taxon-treatment
  PUBLIC "-//TaxonX//DTD Taxonomic Treatment Publishing DTD v0 20100105//EN" "tax-treatment-NSO.dtd">
<tp:taxon-treatment xmlns:tp="http://www.plazi.org/taxpub"><tp:treatment-meta><kwd-group><label>Taxon classification</label><kwd>
              <named-content content-type="kingdom">Fungi</named-content>
            </kwd><kwd>
              <named-content content-type="order">Agaricales</named-content>
            </kwd><kwd>
              <named-content content-type="family">Psathyrellaceae</named-content>
            </kwd></kwd-group><mixed-citation publication-type="journal"><person-group><name><surname>Zhu</surname><given-names>LiYang</given-names></name><name><surname>Bau</surname><given-names>Tolgor</given-names></name></person-group><article-title>﻿Emendation of morphology and infrageneric standards of <italic><tp:taxon-name><tp:taxon-name-part taxon-name-part-type="genus" reg="Parasola">Parasola</tp:taxon-name-part></tp:taxon-name></italic> (<italic><tp:taxon-name><tp:taxon-name-part taxon-name-part-type="family">Psathyrellaceae</tp:taxon-name-part></tp:taxon-name></italic>, <italic><tp:taxon-name><tp:taxon-name-part taxon-name-part-type="order">Agaricales</tp:taxon-name-part></tp:taxon-name></italic>) and its species diversity in China</article-title><source>IMA Fungus</source><day>30</day><month>05</month><year>2025</year><volume>16</volume><pub-id pub-id-type="doi">10.3897/imafungus.16.143796</pub-id></mixed-citation></tp:treatment-meta><tp:nomenclature><label>﻿</label><tp:taxon-name>
            <object-id xmlns:xlink="http://www.w3.org/1999/xlink" content-type="arpha" xlink:type="simple">B9B7E464-5C90-55C4-9A3E-5E49E73E2C8A</object-id>
            <tp:taxon-name-part taxon-name-part-type="genus" reg="Parasola">Parasola</tp:taxon-name-part>
            <tp:taxon-name-part taxon-name-part-type="species" reg="tenuissima">tenuissima</tp:taxon-name-part>
            <object-id xmlns:xlink="http://www.w3.org/1999/xlink" content-type="mycobank" xlink:type="simple">MB846523</object-id>
          </tp:taxon-name><tp:taxon-authority>T. Bau &amp; L.Y. Zhu</tp:taxon-authority><tp:taxon-status xmlns:xlink="http://www.w3.org/1999/xlink" xlink:type="simple">sp. nov.</tp:taxon-status><xref ref-type="fig" rid="F11">Figs 12a–c</xref><xref ref-type="fig" rid="F12">, 13</xref></tp:nomenclature><tp:treatment-sec sec-type="diagnosis" id="SECID0EKNGK"><title>Diagnosis.</title><p>Basidiomata tiny-sized. Pileus less than 10 mm in diameter, orange-brown in center, often with a conspicuous depressed disc; stipe white to pale gray at upper part, brown to sandy beige at lower part, sometimes translucent; basidiospores 9.7–10.1 × 7.9–8.2 × 6.1–6.6 μm, most in ovoid, ellipsoid or limoniform in front view, flattened, ellipsoid to narrow ellipsoid in side view, dark olive-brown to almost black; basidia dimorphic, 4-spored; lamella trama dark olive-brown; cheilocystidia 18–49 × 11–24 μm, utriform, ellipsoid or fusiform; pleurocystidia 38–77 × 16–26 μm, sublageniform or (sub)cylindrical; pileipellis a hymeniderm at yellow-brown sulcate, mainly made up of ellipsoid or clavate cells, sometimes subglobose or utriform with short pedicels; sclerocystidia absent.</p></tp:treatment-sec><tp:treatment-sec sec-type="etymology" id="SECID0EPNGK"><title>Etymology.</title><p>The epithet “<italic>tenuissima</italic>” refers to the slender basidiocarps of this species.</p></tp:treatment-sec><tp:treatment-sec sec-type="material" id="SECID0E6NGK"><title>Type.</title><p><bold>CHINA</bold> • Jilin Province, Changchun City, Nanhu Park, <named-content xmlns:xlink="http://www.w3.org/1999/xlink" content-type="dwc:verbatimCoordinates" xlink:type="simple"><named-content content-type="geo-json" specific-use="{&#34;type&#34;:&#34;Point&#34;,&#34;coordinates&#34;:[125.510556,44.423611]}" id="NCID0EKOGK" xlink:type="simple">43°85'25"N, 125°29'98"E</named-content></named-content>, 218 m a.s.l., on humus layer of broad-leaved tree, August 17<sup>th</sup> 2022, S. E. Wang and L. Y. Zhu, HMJAU64084 (E2208213, holotype).</p></tp:treatment-sec><tp:treatment-sec sec-type="description" id="SECID0EROGK"><title>Description.</title><p>Basidiomata tiny-sized. Pileus 4–6 × 7–10 mm when still closed, 8–10 mm when mature, at first ovoid or ellipsoid, finally almost flattened, often with a conspicuous depressed disc at center; dry; cream to light yellow-brown at margin and orange-brown in center when young, pale gray but always with brown hue at age, sometimes with water-soaking texture; sulcate-striate almost up to center. Context extremely thin, pale brown or almost unseen, odor and taste not distinctive. Lamellae medium crowded, free and remote from stipe by pseudocollarium, 1 mm in wide, L = 27–32, I = 0 or 1, first white to beige, pale gray when expanded; hardly deliquescent with age. Stipe 35–51 × 1–2 mm, cylindrical, hollow, equal or attenuate towards the apex, slender, white to pale gray at upper part, brown to sandy beige at lower part, sometimes translucent, glabrous. Spore print not recorded.</p><p>Basidiospores [50, 4, 3] (8.9–)9.7–10.1(–12.2) × (7.4–)7.9–8.2(–9.2) × (5.9–)6.1–6.6(–6.7) μm, Q<sub>1</sub> = 1.10–1.47, Q<sub>2</sub> = 1.41–1.75, av. Q<sub>1</sub> = 1.25, av. Q<sub>2</sub> = 1.53; most in ovoid, ellipsoid or limoniform in front view, with apical papilla and convex base, flattened, ellipsoid to oblong in side view; smooth, dark olive-brown, dark red-brown to almost black, with yellow-brown oil droplet; inamyloid; germ pore eccentric, 1.5–2.5 μm wide. Basidia dimorphic, 17–36 × 8–13 μm, sterigma 4–7 μm, clavate, occasionally constricted in middle part, hyaline, 4-spored, surrounded with 4–6 pseudoparaphyses; obvious subhymenium unseen. Cheilocystidia abundant, 18–49 × 11–24 μm, utriform, ellipsoid or fusiform, smooth, colorless, thin-walled. Pleurocystidia 38–77 × 16–26 μm, sublageniform or (sub)cylindrical, colorless, thin-walled. Lamellar trama regular, 4–7 μm wide, hyaline, dark olive-brown, thin-walled. Pileipellis a hymeniderm at yellow-brown sulcate, mainly made up of clavate cells, sometimes subglobose or utriform with short pedicels, 16–42 × 11–23 μm, hyaline, with brown hue at base; other part of pileus with gray hue a cutis, made up of hyaline, colorless to light brown, 2–3 μm; pileus trama hyphae slightly interwoven, thin-walled, hyaline, yellow-brown to yellow, 4–7 μm wide. Sclerocystidia absent. Caulopellis hyphae parallel, 2–7 μm wide, hyaline, thin-walled, often short-diverticulate; hyphae of stipe trama 10–16 μm wide, colorless, thin-walled; caulocystidia unseen. Clamp connection and pseudoclamp present.</p></tp:treatment-sec><tp:treatment-sec sec-type="ecology" id="SECID0EAPGK"><title>Ecology.</title><p>Solitary, subfasciculate, or in small groups grow on humus layer in broad-leaved forest with <italic><tp:taxon-name><tp:taxon-name-part taxon-name-part-type="genus" reg="Quercus">Quercus</tp:taxon-name-part><tp:taxon-name-part taxon-name-part-type="species" reg="mongolica">mongolica</tp:taxon-name-part></tp:taxon-name></italic>, <italic><tp:taxon-name><tp:taxon-name-part taxon-name-part-type="genus" reg="Malus">Malus</tp:taxon-name-part><tp:taxon-name-part taxon-name-part-type="species" reg="baccata">baccata</tp:taxon-name-part></tp:taxon-name></italic>, <italic><tp:taxon-name><tp:taxon-name-part taxon-name-part-type="genus" reg="Acer">Acer</tp:taxon-name-part></tp:taxon-name></italic> and <italic><tp:taxon-name><tp:taxon-name-part taxon-name-part-type="genus" reg="Ulmus">Ulmus</tp:taxon-name-part></tp:taxon-name></italic> or under bush of <italic><tp:taxon-name><tp:taxon-name-part taxon-name-part-type="genus" reg="Chimonanthus">Chimonanthus</tp:taxon-name-part><tp:taxon-name-part taxon-name-part-type="species" reg="nitens">nitens</tp:taxon-name-part></tp:taxon-name></italic>. Fruiting in August to September. Only known from northeast China.</p></tp:treatment-sec><tp:treatment-sec sec-type="material" id="SECID0EVQGK"><title>Other specimens examined.</title><p><bold>CHINA</bold> • Jilin Province, Jilin City, Jiaohe City, Qianjin Forest Farm, <named-content xmlns:xlink="http://www.w3.org/1999/xlink" content-type="dwc:verbatimCoordinates" xlink:type="simple"><named-content content-type="geo-json" specific-use="{&#34;type&#34;:&#34;Point&#34;,&#34;coordinates&#34;:[127.653278,43.909944]}" id="NCID0EARGK" xlink:type="simple">43°54'35.8"N, 127°39'11.8"E</named-content></named-content>, 343 m a.s.l., July 23<sup>rd</sup> 2022, L. Y. Zhu, H. B. Song and X. Wang, HMJAU60098 (Z22072316); <bold>CHINA</bold> • Jilin Province, Yanbian Korean Autonomous Prefecture, Antu County, Erdaobaihe Town, Chinese Mermanser Park, <named-content xmlns:xlink="http://www.w3.org/1999/xlink" content-type="dwc:verbatimCoordinates" xlink:type="simple"><named-content content-type="geo-json" specific-use="{&#34;type&#34;:&#34;Point&#34;,&#34;coordinates&#34;:[128.194583,42.703806]}" id="NCID0EMRGK" xlink:type="simple">42°41'73.7"N, 128°11'40.5"E</named-content></named-content>, 719 m a.s.l., August 1<sup>st</sup> 2022, L. Y. Zhu, HMJAU64085 (Z22080101); <bold>CHINA</bold> • Jilin Province, Changchun City, Jingyuetan National Forest Park, <named-content xmlns:xlink="http://www.w3.org/1999/xlink" content-type="dwc:verbatimCoordinates" xlink:type="simple"><named-content content-type="geo-json" specific-use="{&#34;type&#34;:&#34;Point&#34;,&#34;coordinates&#34;:[125.781194,44.336694]}" id="NCID0EYRGK" xlink:type="simple">43°79'72.1"N, 125°46'52.3"E</named-content></named-content>, 308 m a.s.l., August 18<sup>th</sup> 2022, L. Y. Zhu, HMJAU64086 (Z22081803).</p></tp:treatment-sec><tp:treatment-sec sec-type="notes" id="SECID0E6RGK"><title>Notes.</title><p>Phylogenetically, <italic><tp:taxon-name><tp:taxon-name-part taxon-name-part-type="genus" reg="Parasola">Parasola</tp:taxon-name-part><tp:taxon-name-part taxon-name-part-type="species" reg="tenuissima">tenuissima</tp:taxon-name-part></tp:taxon-name></italic> and <italic><tp:taxon-name><tp:taxon-name-part taxon-name-part-type="genus" reg="Parasola">Parasola</tp:taxon-name-part><tp:taxon-name-part taxon-name-part-type="species" reg="chowii">chowii</tp:taxon-name-part></tp:taxon-name></italic> are closely related. Distinguishing itself from the former, <italic><tp:taxon-name><tp:taxon-name-part taxon-name-part-type="genus" reg="Parasola">Parasola</tp:taxon-name-part><tp:taxon-name-part taxon-name-part-type="species" reg="chowii">chowii</tp:taxon-name-part></tp:taxon-name></italic> exhibits slightly larger basidiocarps, with expanded pileus reaching up to 1.4 cm in diameter. Moreover, the lamellae are densely arranged with L = 35–41, and the basidiospores appear subglobose to broadly ellipsoid or ovoid in front view.</p><p>Known species with brown stipes in <italic><tp:taxon-name><tp:taxon-name-part taxon-name-part-type="genus" reg="Parasola">Parasola</tp:taxon-name-part></tp:taxon-name></italic> until now are only <italic><tp:taxon-name><tp:taxon-name-part taxon-name-part-type="genus" reg="Parasola">Parasola</tp:taxon-name-part><tp:taxon-name-part taxon-name-part-type="species" reg="plicatilis-similis">plicatilis-similis</tp:taxon-name-part></tp:taxon-name></italic> L. Nagy, Szarkándi &amp; Dima, <italic><tp:taxon-name><tp:taxon-name-part taxon-name-part-type="genus" reg="Parasola">Parasola</tp:taxon-name-part><tp:taxon-name-part taxon-name-part-type="species" reg="parvula">parvula</tp:taxon-name-part></tp:taxon-name></italic> Ganga &amp; Manimohan and <italic><tp:taxon-name><tp:taxon-name-part taxon-name-part-type="genus" reg="Parasola">Parasola</tp:taxon-name-part><tp:taxon-name-part taxon-name-part-type="species" reg="tenuissima">tenuissima</tp:taxon-name-part></tp:taxon-name></italic>, however, <italic><tp:taxon-name><tp:taxon-name-part taxon-name-part-type="genus" reg="Parasola">Parasola</tp:taxon-name-part><tp:taxon-name-part taxon-name-part-type="species" reg="plicatilis-similis">plicatilis-similis</tp:taxon-name-part></tp:taxon-name></italic> has relatively larger basidiocarps whose pileus are up to 15–45 mm when expanded (<xref ref-type="bibr" rid="B80">Szarkándi et al. 2017</xref>). Differed from <italic><tp:taxon-name><tp:taxon-name-part taxon-name-part-type="genus" reg="Parasola">Parasola</tp:taxon-name-part><tp:taxon-name-part taxon-name-part-type="species" reg="tenuissima">tenuissima</tp:taxon-name-part></tp:taxon-name></italic>, <italic><tp:taxon-name><tp:taxon-name-part taxon-name-part-type="genus" reg="Parasola">Parasola</tp:taxon-name-part><tp:taxon-name-part taxon-name-part-type="species" reg="parvula">parvula</tp:taxon-name-part></tp:taxon-name></italic> has pileus with purple hue and sparser lamellae (L = 19–20) (<xref ref-type="bibr" rid="B17">Ganga and Manimohan 2018</xref>).</p><fig id="F11" position="float" orientation="portrait"><object-id xmlns:xlink="http://www.w3.org/1999/xlink" content-type="doi" xlink:type="simple">10.3897/imafungus.16.143796.figure12</object-id><object-id xmlns:xlink="http://www.w3.org/1999/xlink" content-type="arpha" xlink:type="simple">14E31DC6-68BF-5BC9-86D4-364FE57A3BEF</object-id><label>Figure 12.</label><caption><p>Basidiomata of species in Clade Plicatilis and Clade Misera of <tp:taxon-name><tp:taxon-name-part taxon-name-part-type="infraspecific-rank">sect.</tp:taxon-name-part><tp:taxon-name-part taxon-name-part-type="section" reg="Parasola">Parasola</tp:taxon-name-part></tp:taxon-name>. <bold>a–c</bold><italic><tp:taxon-name><tp:taxon-name-part taxon-name-part-type="genus" reg="Parasola">Parasola</tp:taxon-name-part><tp:taxon-name-part taxon-name-part-type="species" reg="tenuissima">tenuissima</tp:taxon-name-part></tp:taxon-name></italic>: <bold>a</bold> HMJAU64085, <bold>b</bold> HMJAU64086, <bold>c</bold> HMJAU64084; <bold>d–f</bold><italic><tp:taxon-name><tp:taxon-name-part taxon-name-part-type="genus" reg="Parasola">Parasola</tp:taxon-name-part><tp:taxon-name-part taxon-name-part-type="species" reg="chowii">chowii</tp:taxon-name-part></tp:taxon-name></italic>: <bold>d</bold> HMJAU60358, <bold>e</bold> HMJAU60374, <bold>f</bold> HMJAU64099; <bold>g–l</bold><italic><tp:taxon-name><tp:taxon-name-part taxon-name-part-type="genus" reg="Parasola">Parasola</tp:taxon-name-part><tp:taxon-name-part taxon-name-part-type="species" reg="neoplicatilis">neoplicatilis</tp:taxon-name-part></tp:taxon-name></italic>: <bold>g, h</bold> HMJAU64087, <bold>i</bold> HMJAU64088, <bold>j, k</bold> HMJAU60084, <bold>l</bold> HMJAU64089; <bold>m, n</bold><italic><tp:taxon-name><tp:taxon-name-part taxon-name-part-type="genus" reg="Parasola">Parasola</tp:taxon-name-part><tp:taxon-name-part taxon-name-part-type="species" reg="plicatilis">plicatilis</tp:taxon-name-part></tp:taxon-name></italic>: <bold>m</bold> HMJAU60367, <bold>n</bold> HMJAU60366; <bold>o</bold><italic><tp:taxon-name><tp:taxon-name-part taxon-name-part-type="genus" reg="Parasola">Parasola</tp:taxon-name-part><tp:taxon-name-part taxon-name-part-type="species" reg="megasperma">megasperma</tp:taxon-name-part></tp:taxon-name></italic> HMJAU60099.</p></caption><graphic xmlns:xlink="http://www.w3.org/1999/xlink" xlink:href="imafungus-16-e143796-g012.jpg" position="float" orientation="portrait" xlink:type="simple" id="oo_1341971.jpg"><uri content-type="original_file" xlink:type="simple">https://binary.pensoft.net/fig/1341971</uri></graphic></fig><fig id="F12" position="float" orientation="portrait"><object-id xmlns:xlink="http://www.w3.org/1999/xlink" content-type="doi" xlink:type="simple">10.3897/imafungus.16.143796.figure13</object-id><object-id xmlns:xlink="http://www.w3.org/1999/xlink" content-type="arpha" xlink:type="simple">D2DA13CB-D634-5E3A-AA6C-5A410AD52F62</object-id><label>Figure 13.</label><caption><p>Basidiomata and microscopic structures of <italic><tp:taxon-name><tp:taxon-name-part taxon-name-part-type="genus" reg="Parasola">Parasola</tp:taxon-name-part><tp:taxon-name-part taxon-name-part-type="species" reg="tenuissima">tenuissima</tp:taxon-name-part></tp:taxon-name></italic> (HMJAU60098, HMJAU64084, HMJAU64085, HMJAU64086): <bold>a</bold> basidiomata, <bold>b</bold> pileipellis, <bold>c</bold> basidiospores, <bold>d</bold> basidia, <bold>e</bold> cheilocystidia, <bold>f</bold> pleurocystidia, <bold>g</bold> stipitipellis. Scale bars: 1 cm (<bold>a</bold>); 10 μm (<bold>b–g</bold>).</p></caption><graphic xmlns:xlink="http://www.w3.org/1999/xlink" xlink:href="imafungus-16-e143796-g013.jpg" position="float" orientation="portrait" xlink:type="simple" id="oo_1341972.jpg"><uri content-type="original_file" xlink:type="simple">https://binary.pensoft.net/fig/1341972</uri></graphic></fig></tp:treatment-sec><ref-list><ref id="B80"><mixed-citation xmlns:xlink="http://www.w3.org/1999/xlink" xlink:type="simple"><person-group><name name-style="western"><surname>Szarkándi</surname><given-names>JG</given-names></name><name name-style="western"><surname>Schmidt-Stohn</surname><given-names>G</given-names></name><etal/></person-group> (<year>2017</year>) <article-title>The genus <italic><tp:taxon-name><tp:taxon-name-part taxon-name-part-type="genus">Parasola</tp:taxon-name-part></tp:taxon-name></italic>: phylogeny and the description of three new species.</article-title><source>Mycologia</source><volume>109</volume>(<issue>4</issue>): <fpage>620</fpage>–<lpage>629</lpage>. <ext-link xlink:href="10.1080/00275514.2017.1386526" ext-link-type="doi" xlink:type="simple">https://doi.org/10.1080/00275514.2017.1386526</ext-link></mixed-citation></ref><ref id="B17"><mixed-citation xmlns:xlink="http://www.w3.org/1999/xlink" xlink:type="simple"><person-group><name name-style="western"><surname>Ganga</surname><given-names>KG</given-names></name><name name-style="western"><surname>Manimohan</surname><given-names>P</given-names></name></person-group> (<year>2019</year>) <article-title><italic><tp:taxon-name><tp:taxon-name-part taxon-name-part-type="genus">Parasola</tp:taxon-name-part><tp:taxon-name-part taxon-name-part-type="species">psathyrelloides</tp:taxon-name-part></tp:taxon-name></italic> (<italic><tp:taxon-name><tp:taxon-name-part taxon-name-part-type="family">Psathyrellaceae</tp:taxon-name-part></tp:taxon-name></italic>), a new species from Kerala State, India.</article-title><source>Phytotaxa</source><volume>405</volume>(<issue>5</issue>): <fpage>255</fpage>–<lpage>262</lpage>. <ext-link xlink:href="10.11646/phytotaxa.405.5.4" ext-link-type="doi" xlink:type="simple">https://doi.org/10.11646/phytotaxa.405.5.4</ext-link></mixed-citation></ref></ref-list></tp:taxon-treatment>
