# Supplementary material for: ﻿Emendation of morphology and infrageneric standards of Parasola (Psathyrellaceae, Agaricales) and its species diversity in China
Source: IMA Fungus. 2025 May 30;16:e143796. doi: 10.3897/imafungus.16.143796 (PMC12144557; doi:10.3897/imafungus.16.143796)
Supplement: XML Treatment for Parasola chowii [file imafungus.16.143796-treatment9.xml]

<!DOCTYPE tp:taxon-treatment
  PUBLIC "-//TaxonX//DTD Taxonomic Treatment Publishing DTD v0 20100105//EN" "tax-treatment-NSO.dtd">
<tp:taxon-treatment xmlns:tp="http://www.plazi.org/taxpub"><tp:treatment-meta><kwd-group><label>Taxon classification</label><kwd>
              <named-content content-type="kingdom">Fungi</named-content>
            </kwd><kwd>
              <named-content content-type="order">Agaricales</named-content>
            </kwd><kwd>
              <named-content content-type="family">Psathyrellaceae</named-content>
            </kwd></kwd-group><mixed-citation publication-type="journal"><person-group><name><surname>Zhu</surname><given-names>LiYang</given-names></name><name><surname>Bau</surname><given-names>Tolgor</given-names></name></person-group><article-title>﻿Emendation of morphology and infrageneric standards of <italic><tp:taxon-name><tp:taxon-name-part taxon-name-part-type="genus" reg="Parasola">Parasola</tp:taxon-name-part></tp:taxon-name></italic> (<italic><tp:taxon-name><tp:taxon-name-part taxon-name-part-type="family">Psathyrellaceae</tp:taxon-name-part></tp:taxon-name></italic>, <italic><tp:taxon-name><tp:taxon-name-part taxon-name-part-type="order">Agaricales</tp:taxon-name-part></tp:taxon-name></italic>) and its species diversity in China</article-title><source>IMA Fungus</source><day>30</day><month>05</month><year>2025</year><volume>16</volume><pub-id pub-id-type="doi">10.3897/imafungus.16.143796</pub-id></mixed-citation></tp:treatment-meta><tp:nomenclature><label>﻿</label><tp:taxon-name>
            <object-id xmlns:xlink="http://www.w3.org/1999/xlink" content-type="arpha" xlink:type="simple">3708EAE6-EB3E-5E74-B1AF-AE3F41A352C8</object-id>
            <tp:taxon-name-part taxon-name-part-type="genus" reg="Parasola">Parasola</tp:taxon-name-part>
            <tp:taxon-name-part taxon-name-part-type="species" reg="chowii">chowii</tp:taxon-name-part>
            <object-id xmlns:xlink="http://www.w3.org/1999/xlink" content-type="mycobank" xlink:type="simple">MB846524</object-id>
          </tp:taxon-name><tp:taxon-authority>T. Bau &amp; L.Y. Zhu</tp:taxon-authority><tp:taxon-status xmlns:xlink="http://www.w3.org/1999/xlink" xlink:type="simple">sp. nov.</tp:taxon-status><xref ref-type="fig" rid="F11">Figs 12d–f</xref><xref ref-type="fig" rid="F13">, 14</xref></tp:nomenclature><tp:treatment-sec sec-type="diagnosis" id="SECID0EE3GK"><title>Diagnosis.</title><p>Pileus sordid yellow, ochreous to dark red-brown at center and gray or pale gray at margin when mature; basidiospores 11.4–12.0 × 10.0–10.4 × 8.4–9.4 μm, ovoid or broadly ellipsoid, sometimes lemon-shaped in front view, dark red-brown to almost black, germ pore eccentric, 1.7–3.5 μm wide; basidia dimorphic; cheilocystidia 30–75 × 12–27 μm, ellipsoid, sublageniform or constricted-cylindrical; pleurocystidia 34–103 × 10–25 μm, narrow utriform, sublageniform, (sub)cylindrical or clavate.</p></tp:treatment-sec><tp:treatment-sec sec-type="etymology" id="SECID0EJ3GK"><title>Etymology.</title><p>The specific epithet “<italic>chowii</italic>” is a tribute to the Chinese mycologist Chung-Hwang Chow for his contribution to the study of ontogeny of coprinoid fungi.</p></tp:treatment-sec><tp:treatment-sec sec-type="material" id="SECID0E53GK"><title>Type.</title><p><bold>CHINA</bold> • Jilin Province, Changchun City, Jingyuetan National Forest Park, <named-content xmlns:xlink="http://www.w3.org/1999/xlink" content-type="dwc:verbatimCoordinates" xlink:type="simple"><named-content content-type="geo-json" specific-use="{&#34;type&#34;:&#34;Point&#34;,&#34;coordinates&#34;:[125.748333,44.316944]}" id="NCID0EJ4GK" xlink:type="simple">43°78'61"N, 125°44'54"E</named-content></named-content>, 281 m a.s.l., on humus layer of conifer tree, August 26<sup>th</sup> 2021, L. Y. Zhu, HMJAU60358 (Z21082609, holotype!).</p></tp:treatment-sec><tp:treatment-sec sec-type="description" id="SECID0EQ4GK"><title>Description.</title><p>Pileus 6–8 × 9–12 mm when still closed, up to 14 mm when mature, at first ovoid or ellipsoid, expanded pileus conical to flattened; dry; sordid yellow, ochreous to dark red brown at center, gray or pale gray at margin, sometimes with slightly brown hue; sulcate-striate up to center. Context extremely thin, almost unseen in membrane part of pileus, somewhat fleshy and up to 0.8 mm in central disc, white to pale gray, odor and taste not distinctive. Lamellae crowded, free and remote from stipe, with a circular empty space which is visible around the apex of the stipe, 1–2 mm in wide, L = 35–41, I = 1–2, first white to beige, then become purple-gray to dark gray, hardly deliquescent with age. Stipe 20–51 × 1–2 mm, cylindrical, hollow, equal or attenuate towards the apex, white, glabrous; with white tomentose at base. Spore print not recorded.</p><p>Basidiospores [60, 4, 3] (10.2–)11.4–12.0(–13.8) × (9.0–)10.0–10.4(–11.4) × (7.8–)8.4–9.4(–9.9) μm, Q<sub>1</sub> = 1.06–1.28, Q<sub>2</sub> = 1.22–1.40, av. Q<sub>1</sub> = 1.14, av. Q<sub>2</sub> = 1.28; subglobose, ovoid or broadly ellipsoid, sometimes lemon-shaped, with apical papilla and convex base in front view, flattened, broadly ellipsoid to ellipsoid in side view; smooth, dark red-brown to almost black, with yellow-brown oil droplet; inamyloid; germ pore eccentric, 1.7–3.5 μm wide. Basidia dimorphic, 20–41 × 9–12 μm, sterigma 4–7 μm, clavate, sometimes constricted in middle part, hyaline, 4-spored, surrounded with 4–7 pseudoparaphyses; subhymenium composed of subglobose, ellipsoid, oblong or cylindrical elements, 10–28 × 7–19 μm. Cheilocystidia abundant, 30–75 × 12–27 μm, ellipsoid, sublageniform or constricted cylindrical, smooth, colorless, thin-walled. Pleurocystidia 34–103 × 10–25 μm, narrow utriform, sublageniform, (sub)cylindrical or clavate, colorless, thin-walled. Lamella trama regular, 3–5 μm wide, hyaline, colorless, thin-walled. Pileipellis a hymeniderm, made up of sphaeropedunculate cells, 33–49 × 15–36 μm, hyaline, with brown hue at base; pileus trama hyphae densely interwoven, thin-walled, hyaline, yellow brown to brown, 3–5 μm wide. Stipipellis hyphae 3–11 μm in wide, hyaline, thin-walled, colorless, thin-walled; hyphae of stipe trama 8–16 μm wide, colorless, thin-walled; caulocystidia unseen. Clamp connection abundant.</p></tp:treatment-sec><tp:treatment-sec sec-type="ecology" id="SECID0E64GK"><title>Ecology.</title><p>Solitary, subfasciculate, or in small groups, grow on coniferous forest or coniferous and broad-leaved mixed forest. Fruiting in August. Currently only known from China</p></tp:treatment-sec><tp:treatment-sec sec-type="material" id="SECID0EE5GK"><title>Other specimens examined.</title><p><bold>CHINA</bold> • Jinlin Province, Changchun City, Jingyuetan National Forest Park, <named-content xmlns:xlink="http://www.w3.org/1999/xlink" content-type="dwc:verbatimCoordinates" xlink:type="simple"><named-content content-type="geo-json" specific-use="{&#34;type&#34;:&#34;Point&#34;,&#34;coordinates&#34;:[125.469722,43.761111]}" id="NCID0EP5GK" xlink:type="simple">43°45'40"N, 125°28'11"E</named-content></named-content>, 312 m a.s.l., August 18<sup>th</sup> 2022, L.Y. Zhu, HMJAU60374; <bold>CHINA</bold> • Inner Mongolia Autonomous Region, Tongliao City, Daqinggou National Reserve, <named-content xmlns:xlink="http://www.w3.org/1999/xlink" content-type="dwc:verbatimCoordinates" xlink:type="simple"><named-content content-type="geo-json" specific-use="{&#34;type&#34;:&#34;Point&#34;,&#34;coordinates&#34;:[112.177222,42.792778]}" id="NCID0E25GK" xlink:type="simple">42°47'34"N, 112°10'38"E</named-content></named-content>, 247 m a.s.l., August 23<sup>rd</sup> 2022, T. Bau and L.Y. Zhu, HMJAU64099.</p></tp:treatment-sec><tp:treatment-sec sec-type="notes" id="SECID0EC6GK"><title>Notes.</title><p><italic><tp:taxon-name><tp:taxon-name-part taxon-name-part-type="genus" reg="Parasola">Parasola</tp:taxon-name-part><tp:taxon-name-part taxon-name-part-type="species" reg="chowii">chowii</tp:taxon-name-part></tp:taxon-name></italic> is morphologically close to <italic><tp:taxon-name><tp:taxon-name-part taxon-name-part-type="genus" reg="Parasola">Parasola</tp:taxon-name-part><tp:taxon-name-part taxon-name-part-type="species" reg="plicatilis">plicatilis</tp:taxon-name-part></tp:taxon-name></italic>, <italic><tp:taxon-name><tp:taxon-name-part taxon-name-part-type="genus" reg="Parasola">Parasola</tp:taxon-name-part><tp:taxon-name-part taxon-name-part-type="species" reg="plicatilis-similis">plicatilis-similis</tp:taxon-name-part></tp:taxon-name></italic>, and <italic><tp:taxon-name><tp:taxon-name-part taxon-name-part-type="genus" reg="Parasola">Parasola</tp:taxon-name-part><tp:taxon-name-part taxon-name-part-type="species" reg="megasperma">megasperma</tp:taxon-name-part></tp:taxon-name></italic>. <italic><tp:taxon-name><tp:taxon-name-part taxon-name-part-type="genus" reg="Parasola">Parasola</tp:taxon-name-part><tp:taxon-name-part taxon-name-part-type="species" reg="chowii">chowii</tp:taxon-name-part></tp:taxon-name></italic> distinguishes itself from the abovementioned species by its subglobose, ovoid or broadly ellipsoid spores (Q = 1.06–1.28) and unique habitat of humus layer of forest of <italic><tp:taxon-name><tp:taxon-name-part taxon-name-part-type="genus" reg="Pinus">Pinus</tp:taxon-name-part></tp:taxon-name></italic>. Compared with <italic><tp:taxon-name><tp:taxon-name-part taxon-name-part-type="genus" reg="Parasola">Parasola</tp:taxon-name-part><tp:taxon-name-part taxon-name-part-type="species" reg="chowii">chowii</tp:taxon-name-part></tp:taxon-name></italic>, basidiospores of <italic><tp:taxon-name><tp:taxon-name-part taxon-name-part-type="genus" reg="Parasola">Parasola</tp:taxon-name-part><tp:taxon-name-part taxon-name-part-type="species" reg="plicatilis">plicatilis</tp:taxon-name-part></tp:taxon-name></italic> are usually narrower, angularly ovoid with five rounded angles or ellipsoid (Q = 1.05–1.80), in <italic><tp:taxon-name><tp:taxon-name-part taxon-name-part-type="genus" reg="Parasola">Parasola</tp:taxon-name-part><tp:taxon-name-part taxon-name-part-type="species" reg="megasperma">megasperma</tp:taxon-name-part></tp:taxon-name></italic> spores have larger size which could grow up to 17 μm (<xref ref-type="bibr" rid="B85">Uljé and Bas 1988</xref>). Apart from <italic><tp:taxon-name><tp:taxon-name-part taxon-name-part-type="genus" reg="Parasola">Parasola</tp:taxon-name-part><tp:taxon-name-part taxon-name-part-type="species" reg="chowii">chowii</tp:taxon-name-part></tp:taxon-name></italic>, the abovementioned species grow in lawns and other grassy places and <italic><tp:taxon-name><tp:taxon-name-part taxon-name-part-type="genus" reg="Parasola">Parasola</tp:taxon-name-part><tp:taxon-name-part taxon-name-part-type="species" reg="megasperma">megasperma</tp:taxon-name-part></tp:taxon-name></italic> sometimes also grow on horse dung (<xref ref-type="bibr" rid="B85">Uljé and Bas 1988</xref>; Uljé 2005; <xref ref-type="bibr" rid="B80">Szarkándi et al. 2017</xref>). Besides, <italic><tp:taxon-name><tp:taxon-name-part taxon-name-part-type="genus" reg="Parasola">Parasola</tp:taxon-name-part><tp:taxon-name-part taxon-name-part-type="species" reg="plicatilis-similis">plicatilis-similis</tp:taxon-name-part></tp:taxon-name></italic> have darker pileus that is honey-colored, ochre-brown when young and still grayish upon ageing with a pale ochre-brown button when mature (<xref ref-type="bibr" rid="B80">Szarkándi et al. 2017</xref>).</p><fig id="F13" position="float" orientation="portrait"><object-id xmlns:xlink="http://www.w3.org/1999/xlink" content-type="doi" xlink:type="simple">10.3897/imafungus.16.143796.figure14</object-id><object-id xmlns:xlink="http://www.w3.org/1999/xlink" content-type="arpha" xlink:type="simple">64574427-7CC3-5950-9A12-80C86216685B</object-id><label>Figure 14.</label><caption><p>Basidiomata and microscopic structures of <italic><tp:taxon-name><tp:taxon-name-part taxon-name-part-type="genus" reg="Parasola">Parasola</tp:taxon-name-part><tp:taxon-name-part taxon-name-part-type="species" reg="chowii">chowii</tp:taxon-name-part></tp:taxon-name></italic>: <bold>a</bold> basidiomata (HMJAU60358), <bold>b</bold> pileipellis (HMJAU60358), <bold>c</bold> basidiospores (HMJAU60358, 60374, HMJAU64099), <bold>d</bold> basidia (HMJAU60358), <bold>e</bold> cheilocystidia (HMJAU60358, HMJAU64099), <bold>f</bold> pleurocystidia (HMJAU60358), <bold>g</bold> stipitipellis (HMJAU60358). Scale bars: 1 cm (<bold>a</bold>); 10 μm (<bold>b–g</bold>).</p></caption><graphic xmlns:xlink="http://www.w3.org/1999/xlink" xlink:href="imafungus-16-e143796-g014.jpg" position="float" orientation="portrait" xlink:type="simple" id="oo_1341973.jpg"><uri content-type="original_file" xlink:type="simple">https://binary.pensoft.net/fig/1341973</uri></graphic></fig></tp:treatment-sec><tp:treatment-sec><!--Section generated to contain objects referenced in tp:taxon-treatment.--><fig id="F11" position="float" orientation="portrait"><object-id xmlns:xlink="http://www.w3.org/1999/xlink" content-type="doi" xlink:type="simple">10.3897/imafungus.16.143796.figure12</object-id><object-id xmlns:xlink="http://www.w3.org/1999/xlink" content-type="arpha" xlink:type="simple">14E31DC6-68BF-5BC9-86D4-364FE57A3BEF</object-id><label>Figure 12.</label><caption><p>Basidiomata of species in Clade Plicatilis and Clade Misera of <tp:taxon-name><tp:taxon-name-part taxon-name-part-type="infraspecific-rank">sect.</tp:taxon-name-part><tp:taxon-name-part taxon-name-part-type="section" reg="Parasola">Parasola</tp:taxon-name-part></tp:taxon-name>. <bold>a–c</bold><italic><tp:taxon-name><tp:taxon-name-part taxon-name-part-type="genus" reg="Parasola">Parasola</tp:taxon-name-part><tp:taxon-name-part taxon-name-part-type="species" reg="tenuissima">tenuissima</tp:taxon-name-part></tp:taxon-name></italic>: <bold>a</bold> HMJAU64085, <bold>b</bold> HMJAU64086, <bold>c</bold> HMJAU64084; <bold>d–f</bold><italic><tp:taxon-name><tp:taxon-name-part taxon-name-part-type="genus" reg="Parasola">Parasola</tp:taxon-name-part><tp:taxon-name-part taxon-name-part-type="species" reg="chowii">chowii</tp:taxon-name-part></tp:taxon-name></italic>: <bold>d</bold> HMJAU60358, <bold>e</bold> HMJAU60374, <bold>f</bold> HMJAU64099; <bold>g–l</bold><italic><tp:taxon-name><tp:taxon-name-part taxon-name-part-type="genus" reg="Parasola">Parasola</tp:taxon-name-part><tp:taxon-name-part taxon-name-part-type="species" reg="neoplicatilis">neoplicatilis</tp:taxon-name-part></tp:taxon-name></italic>: <bold>g, h</bold> HMJAU64087, <bold>i</bold> HMJAU64088, <bold>j, k</bold> HMJAU60084, <bold>l</bold> HMJAU64089; <bold>m, n</bold><italic><tp:taxon-name><tp:taxon-name-part taxon-name-part-type="genus" reg="Parasola">Parasola</tp:taxon-name-part><tp:taxon-name-part taxon-name-part-type="species" reg="plicatilis">plicatilis</tp:taxon-name-part></tp:taxon-name></italic>: <bold>m</bold> HMJAU60367, <bold>n</bold> HMJAU60366; <bold>o</bold><italic><tp:taxon-name><tp:taxon-name-part taxon-name-part-type="genus" reg="Parasola">Parasola</tp:taxon-name-part><tp:taxon-name-part taxon-name-part-type="species" reg="megasperma">megasperma</tp:taxon-name-part></tp:taxon-name></italic> HMJAU60099.</p></caption><graphic xmlns:xlink="http://www.w3.org/1999/xlink" xlink:href="imafungus-16-e143796-g012.jpg" position="float" orientation="portrait" xlink:type="simple" id="oo_1341971.jpg"><uri content-type="original_file" xlink:type="simple">https://binary.pensoft.net/fig/1341971</uri></graphic></fig></tp:treatment-sec><ref-list><ref id="B85"><mixed-citation xmlns:xlink="http://www.w3.org/1999/xlink" xlink:type="simple"><person-group><name name-style="western"><surname>Uljé</surname><given-names>CB</given-names></name><name name-style="western"><surname>Bas</surname><given-names>C</given-names></name></person-group> (<year>1988</year>) <article-title>Studies in <italic><tp:taxon-name><tp:taxon-name-part taxon-name-part-type="genus">Coprinus</tp:taxon-name-part></tp:taxon-name></italic>—I. Subsections <italic><tp:taxon-name><tp:taxon-name-part taxon-name-part-type="subsection">Auricomi</tp:taxon-name-part></tp:taxon-name></italic> and <italic><tp:taxon-name><tp:taxon-name-part taxon-name-part-type="subsection">Glabri</tp:taxon-name-part></tp:taxon-name></italic> of <tp:taxon-name><tp:taxon-name-part taxon-name-part-type="genus">Coprinus</tp:taxon-name-part><tp:taxon-name-part taxon-name-part-type="infraspecific-rank">section</tp:taxon-name-part><tp:taxon-name-part taxon-name-part-type="section">Pseudocoprinus</tp:taxon-name-part></tp:taxon-name>.</article-title><source>Persoonia</source><volume>13</volume>(<issue>4</issue>): <fpage>433</fpage>–<lpage>448</lpage>.</mixed-citation></ref><ref id="B80"><mixed-citation xmlns:xlink="http://www.w3.org/1999/xlink" xlink:type="simple"><person-group><name name-style="western"><surname>Szarkándi</surname><given-names>JG</given-names></name><name name-style="western"><surname>Schmidt-Stohn</surname><given-names>G</given-names></name><etal/></person-group> (<year>2017</year>) <article-title>The genus <italic><tp:taxon-name><tp:taxon-name-part taxon-name-part-type="genus">Parasola</tp:taxon-name-part></tp:taxon-name></italic>: phylogeny and the description of three new species.</article-title><source>Mycologia</source><volume>109</volume>(<issue>4</issue>): <fpage>620</fpage>–<lpage>629</lpage>. <ext-link xlink:href="10.1080/00275514.2017.1386526" ext-link-type="doi" xlink:type="simple">https://doi.org/10.1080/00275514.2017.1386526</ext-link></mixed-citation></ref></ref-list></tp:taxon-treatment>
