# Supplementary material for: ﻿Emendation of morphology and infrageneric standards of Parasola (Psathyrellaceae, Agaricales) and its species diversity in China
Source: IMA Fungus. 2025 May 30;16:e143796. doi: 10.3897/imafungus.16.143796 (PMC12144557; doi:10.3897/imafungus.16.143796)
Supplement: XML Treatment for Parasola neoplicatilis [file imafungus.16.143796-treatment10.xml]

<!DOCTYPE tp:taxon-treatment
  PUBLIC "-//TaxonX//DTD Taxonomic Treatment Publishing DTD v0 20100105//EN" "tax-treatment-NSO.dtd">
<tp:taxon-treatment xmlns:tp="http://www.plazi.org/taxpub"><tp:treatment-meta><kwd-group><label>Taxon classification</label><kwd>
              <named-content content-type="kingdom">Fungi</named-content>
            </kwd><kwd>
              <named-content content-type="order">Agaricales</named-content>
            </kwd><kwd>
              <named-content content-type="family">Psathyrellaceae</named-content>
            </kwd></kwd-group><mixed-citation publication-type="journal"><person-group><name><surname>Zhu</surname><given-names>LiYang</given-names></name><name><surname>Bau</surname><given-names>Tolgor</given-names></name></person-group><article-title>﻿Emendation of morphology and infrageneric standards of <italic><tp:taxon-name><tp:taxon-name-part taxon-name-part-type="genus" reg="Parasola">Parasola</tp:taxon-name-part></tp:taxon-name></italic> (<italic><tp:taxon-name><tp:taxon-name-part taxon-name-part-type="family">Psathyrellaceae</tp:taxon-name-part></tp:taxon-name></italic>, <italic><tp:taxon-name><tp:taxon-name-part taxon-name-part-type="order">Agaricales</tp:taxon-name-part></tp:taxon-name></italic>) and its species diversity in China</article-title><source>IMA Fungus</source><day>30</day><month>05</month><year>2025</year><volume>16</volume><pub-id pub-id-type="doi">10.3897/imafungus.16.143796</pub-id></mixed-citation></tp:treatment-meta><tp:nomenclature><label>﻿</label><tp:taxon-name>
            <object-id xmlns:xlink="http://www.w3.org/1999/xlink" content-type="arpha" xlink:type="simple">978B5B39-E4A5-5853-91B0-CCC19486878C</object-id>
            <tp:taxon-name-part taxon-name-part-type="genus" reg="Parasola">Parasola</tp:taxon-name-part>
            <tp:taxon-name-part taxon-name-part-type="species" reg="neoplicatilis">neoplicatilis</tp:taxon-name-part>
            <object-id xmlns:xlink="http://www.w3.org/1999/xlink" content-type="mycobank" xlink:type="simple">MB846526</object-id>
          </tp:taxon-name><tp:taxon-authority>T. Bau, L.Y. Zhu &amp; Q.Q. Liu</tp:taxon-authority><tp:taxon-status xmlns:xlink="http://www.w3.org/1999/xlink" xlink:type="simple">sp. nov.</tp:taxon-status><xref ref-type="fig" rid="F11">Figs 12g–l</xref><xref ref-type="fig" rid="F14">, 15</xref></tp:nomenclature><tp:treatment-sec sec-type="diagnosis" id="SECID0EUGHK"><title>Diagnosis.</title><p>Pileus light yellow-brown at margin and orange-brown in center when young, light gray-brown and with a bright orange-brown center when mature; stipe white to pale gray at upper part, light brown at lower part; basidiospores 7.4–8.1 × 5.8–6.1 × 5.0–5.4 μm, most in ovoid, mitriform, ellipsoid or limoniform in front view, flattened, ellipsoid to narrow ellipsoid in side view, dark olive-brown to almost black; germ pore slightly eccentric; basidia dimorphic, 16–31 × 5–9 μm, 4-spored; cheilocystidia 25–54 × 10–26 μm, abundant, utriform, broad ellipsoid or broad lageniform, sometimes apically mastoid; pleurocystidia 37–100 × 13–27 μm, sublageniform or (sub)cylindrical; pileipellis a hymeniderm at yellow-brown sulcate, mainly made up of ellipsoid or clavate cells, sometimes subglobose or utriform with short pedicels; sclerocystidia absent; some terminal elements of caulopellis hyphae obtuse, attenuated or cystidioid.</p></tp:treatment-sec><tp:treatment-sec sec-type="etymology" id="SECID0EZGHK"><title>Etymology.</title><p>The epithet “<italic>neoplicatilis</italic>” means that this species has similar morphological characteristics and close genetic relationship with <italic><tp:taxon-name><tp:taxon-name-part taxon-name-part-type="genus" reg="Parasola">P.</tp:taxon-name-part><tp:taxon-name-part taxon-name-part-type="species" reg="plicatilis">plicatilis</tp:taxon-name-part></tp:taxon-name></italic>.</p></tp:treatment-sec><tp:treatment-sec sec-type="material" id="SECID0EUHHK"><title>Type.</title><p><bold>CHINA</bold> • Jiangsu Province, Nanjing City, Purple Mountain (near Wong Ka Wan MTR Station), <named-content xmlns:xlink="http://www.w3.org/1999/xlink" content-type="dwc:verbatimCoordinates" xlink:type="simple"><named-content content-type="geo-json" specific-use="{&#34;type&#34;:&#34;Point&#34;,&#34;coordinates&#34;:[119.410833,32.137778]}" id="NCID0E6HHK" xlink:type="simple">32°08'16"N, 118°83'99"E</named-content></named-content>, 137 m a.s.l., on clayed soil under broad-leaved tree, May 13<sup>th</sup> 2022, Q. Q. Liu, X. Chen, W. Q. Zhu and Y. Huang, HMJAU64087 (HY51302, holotype).</p></tp:treatment-sec><tp:treatment-sec sec-type="description" id="SECID0EGIHK"><title>Description.</title><p>Pileus 4–6 × 6–9 mm when still closed, 11–15 mm when mature, at first mitriform or ellipsoid, finally almost flattened, sometimes with a conspicuous depressed disc at center; dry; light yellow-brown at margin and orange-brown in center when young, light gray at margin and with a bright orange-brown center at age, sometimes with water-soaking texture; sulcate-striate almost up to center. Context extremely thin, brown in center and almost unseen at margin, odor and taste not distinctive. Lamellae crowded, free and remote from stipe by pseudocollarium, 1 mm in wide, L = 31–40, I = 0 or 1, first white to beige, pale brown-gray when expanded; hardly deliquescing with age. Stipe 48–67 × 2 mm, cylindrical, hollow, equal or attenuate towards the apex, slender, white to pale gray at upper part, light brown at lower part, white to cream at base, glabrous or with sparse tiny hairs. Spore print not recorded.</p><p>Basidiospores [58, 5, 3] (6.0)7.4–8.1(9.4) × (4.5)5.8–6.1(6.7) × (4.3)5.0–5.4(6.3) μm, Q<sub>1</sub> = 1.09–1.51, Q<sub>2</sub> = 1.33–1.73, av. Q<sub>1</sub> = 1.28, av. Q<sub>2</sub> = 1.53; most in ovoid, mitriform, ellipsoid or limoniform with apical papilla and convex base in front view, flattened, ellipsoid to narrow ellipsoid in side view; smooth, dark brown to almost black, with yellow-brown oil droplet; inamyloid; germ pore slightly eccentric, 1.3–1.7 μm wide. Basidia dimorphics, 16–31 × 5–9 μm, sterigma 3–6 μm, clavate, hyaline, 4-spored, surrounded with (3)4–7 pseudoparaphyses; subhymenium composed of subglobose, ellipsoid, oblong or cylindrical elements, 9–21 × 4–7 μm. Cheilocystidia 25–54 × 10–26 μm, abundant, utriform, broad ellipsoid or broad lageniform, sometimes apically mastoid, smooth, colorless, thin-walled. Pleurocystidia 37–100 × 13–27 μm, sublageniform or (sub)cylindrical. Lamella trama regular, 5–12 μm wide, hyaline, colorless, thin-walled. Pileipellis a hymeniderm at yellow-brown sulcate, mainly made up of ellipsoid or clavate cells, sometimes subglobose or utriform with short pedicels, 34–59 × 11–23 μm, hyaline, with brown hue at base; other part of pileus with gray hue a cutis, made up of hyaline, colorless to light brown, 4–9 μm; context at pilei center composed of densely interwoven hyphae, thin-walled, hyaline, yellow brown to brown, 7–14 μm wide. Sclerocystidia absent. Caulopellis hyphae parallel, 4–13 μm wide, hyaline, thin-walled, often diverticulate; hyphae of stipe trama 9–20 μm wide, colorless, thin-walled; caulocystidia unseen but some terminal elements of caulopellis hyphae obtuse, attenuated or cystidioid. Clamp connection and pseudoclamp present.</p></tp:treatment-sec><tp:treatment-sec sec-type="ecology" id="SECID0EVIHK"><title>Ecology.</title><p>Solitary, subfasciculate, or in small groups, grow on clayey soil or moss layer in broad-leaf forest with <italic><tp:taxon-name><tp:taxon-name-part taxon-name-part-type="genus" reg="Quercus">Quercus</tp:taxon-name-part><tp:taxon-name-part taxon-name-part-type="species" reg="fabri">fabri</tp:taxon-name-part></tp:taxon-name></italic> and <italic><tp:taxon-name><tp:taxon-name-part taxon-name-part-type="genus" reg="Zelkova">Zelkova</tp:taxon-name-part><tp:taxon-name-part taxon-name-part-type="species" reg="serrata">serrata</tp:taxon-name-part></tp:taxon-name></italic> or under bush of <italic><tp:taxon-name><tp:taxon-name-part taxon-name-part-type="genus" reg="Ilex">Ilex</tp:taxon-name-part><tp:taxon-name-part taxon-name-part-type="species" reg="cornuta">cornuta</tp:taxon-name-part></tp:taxon-name></italic>. Fruiting in May to September. Known from China by specimen study; other possible distributions are Vietnam and United States based on sequences downloaded from GenBank with invalid epithet “<italic>neoplicatilis</italic>”.</p></tp:treatment-sec><tp:treatment-sec sec-type="material" id="SECID0EGKHK"><title>Other specimens examined.</title><p><bold>CHINA</bold> • Same place with holotype, 132 m a.s.l., May 13<sup>th</sup> 2022, Q. Q. Liu, X. Chen, W. Q. Zhu and Y. Huang, HMJAU64088 (CX219); • 127 m a.s.l., June 8<sup>th</sup> 2022, Q. Q. Liu, Z. H. Zhang, J. M. Cheng, X. Chen, W. Q. Zhu, B. F. Wang, Y. Huang and Y. Chen, HMJAU64089 (HY60902); • 132 m a.s.l., June 25<sup>th</sup> 2022, Q. Q. Liu, Y. Zhang, X. Chen, and W. Q. Zhu, HMJAU64090; • 135 m a.s.l., September 28<sup>th</sup> 2022, X. Chen, HMJAU60084 (Z22006).</p></tp:treatment-sec><tp:treatment-sec sec-type="notes" id="SECID0EWKHK"><title>Notes.</title><p><italic><tp:taxon-name><tp:taxon-name-part taxon-name-part-type="genus" reg="Parasola">Parasola</tp:taxon-name-part><tp:taxon-name-part taxon-name-part-type="species" reg="neoplicatilis">neoplicatilis</tp:taxon-name-part></tp:taxon-name></italic>, <italic><tp:taxon-name><tp:taxon-name-part taxon-name-part-type="genus" reg="Parasola">Parasola</tp:taxon-name-part><tp:taxon-name-part taxon-name-part-type="species" reg="plicatilis">plicatilis</tp:taxon-name-part></tp:taxon-name></italic> and <italic><tp:taxon-name><tp:taxon-name-part taxon-name-part-type="genus" reg="Parasola">Parasola</tp:taxon-name-part><tp:taxon-name-part taxon-name-part-type="species" reg="papillatospora">papillatospora</tp:taxon-name-part></tp:taxon-name></italic> together constitute a unique clade in <italic><tp:taxon-name><tp:taxon-name-part taxon-name-part-type="genus" reg="Parasola">Parasola</tp:taxon-name-part></tp:taxon-name></italic>. Morphologically, these three species also share similar characteristics: red-brown hue at pilei center, sordid whitish to pale yellow-brown stipe, resemble lamellae density, ovoid basidiospores, utriform and sublageniform cheilocystidia and subcylindrical pleurocystidia which up to 100 μm (Uljé 2005; <xref ref-type="bibr" rid="B24">Huang 2019</xref>; <xref ref-type="bibr" rid="B63">Pošta et al. 2023</xref>). The morphological dissimilarity between the sister species, <italic><tp:taxon-name><tp:taxon-name-part taxon-name-part-type="genus" reg="Parasola">Parasola</tp:taxon-name-part><tp:taxon-name-part taxon-name-part-type="species" reg="neoplicatilis">neoplicatilis</tp:taxon-name-part></tp:taxon-name></italic> and <italic><tp:taxon-name><tp:taxon-name-part taxon-name-part-type="genus" reg="Parasola">Parasola</tp:taxon-name-part><tp:taxon-name-part taxon-name-part-type="species" reg="papillatospora">papillatospora</tp:taxon-name-part></tp:taxon-name></italic>, is minimal, while <italic><tp:taxon-name><tp:taxon-name-part taxon-name-part-type="genus" reg="Parasola">Parasola</tp:taxon-name-part><tp:taxon-name-part taxon-name-part-type="species" reg="papillatospora">papillatospora</tp:taxon-name-part></tp:taxon-name></italic> processes grayer pileus, broader basidiospores in front view (with width 6.2–8.7 μm), longer basidia (15–45 μm in length) which are surrounded by 4–6 pseudoparaphyses (<xref ref-type="bibr" rid="B63">Pošta et al. 2023</xref>). Differs from <italic><tp:taxon-name><tp:taxon-name-part taxon-name-part-type="genus" reg="Parasola">Parasola</tp:taxon-name-part><tp:taxon-name-part taxon-name-part-type="species" reg="neoplicatilis">neoplicatilis</tp:taxon-name-part></tp:taxon-name></italic>, <italic><tp:taxon-name><tp:taxon-name-part taxon-name-part-type="genus" reg="Parasola">Parasola</tp:taxon-name-part><tp:taxon-name-part taxon-name-part-type="species" reg="plicatilis">plicatilis</tp:taxon-name-part></tp:taxon-name></italic> have larger basidiospores which up to 15.3 μm and basidia which is 20–42 × 9–12 μm in size based on the description by Uljé (2005) and our studies of specimens of <italic><tp:taxon-name><tp:taxon-name-part taxon-name-part-type="genus" reg="Parasola">Parasola</tp:taxon-name-part><tp:taxon-name-part taxon-name-part-type="species" reg="plicatilis">plicatilis</tp:taxon-name-part></tp:taxon-name></italic> (HMJAU46397, HMJAU46402, HMJAU46460, HMJAU60359, HMJAU60366 and HMJAU60367). Among the above mentioned three species, <italic><tp:taxon-name><tp:taxon-name-part taxon-name-part-type="genus" reg="Parasola">Parasola</tp:taxon-name-part><tp:taxon-name-part taxon-name-part-type="species" reg="plicatilis">plicatilis</tp:taxon-name-part></tp:taxon-name></italic> is a widespread species in the north temperate zone, while <italic><tp:taxon-name><tp:taxon-name-part taxon-name-part-type="genus" reg="Parasola">Parasola</tp:taxon-name-part><tp:taxon-name-part taxon-name-part-type="species" reg="papillatospora">papillatospora</tp:taxon-name-part></tp:taxon-name></italic> and <italic><tp:taxon-name><tp:taxon-name-part taxon-name-part-type="genus" reg="Parasola">Parasola</tp:taxon-name-part><tp:taxon-name-part taxon-name-part-type="species" reg="neoplicatilis">neoplicatilis</tp:taxon-name-part></tp:taxon-name></italic> are only known from East Europe and East Asia, respectively.</p><p>Macroscopically, <italic><tp:taxon-name><tp:taxon-name-part taxon-name-part-type="genus" reg="Parasola">Parasola</tp:taxon-name-part><tp:taxon-name-part taxon-name-part-type="species" reg="glabra">glabra</tp:taxon-name-part></tp:taxon-name></italic> S. Hussain, Afshan, H. Ahmad &amp; Khalid and <italic><tp:taxon-name><tp:taxon-name-part taxon-name-part-type="genus" reg="Parasola">Parasola</tp:taxon-name-part><tp:taxon-name-part taxon-name-part-type="species" reg="plicatilis-similis">plicatilis-similis</tp:taxon-name-part></tp:taxon-name></italic> are similar to <italic><tp:taxon-name><tp:taxon-name-part taxon-name-part-type="genus" reg="Parasola">Parasola</tp:taxon-name-part><tp:taxon-name-part taxon-name-part-type="species" reg="neoplicatilis">neoplicatilis</tp:taxon-name-part></tp:taxon-name></italic>. However, <italic><tp:taxon-name><tp:taxon-name-part taxon-name-part-type="genus" reg="Parasola">Parasola</tp:taxon-name-part><tp:taxon-name-part taxon-name-part-type="species" reg="glabra">glabra</tp:taxon-name-part></tp:taxon-name></italic> is distinguished from <italic><tp:taxon-name><tp:taxon-name-part taxon-name-part-type="genus" reg="Parasola">Parasola</tp:taxon-name-part><tp:taxon-name-part taxon-name-part-type="species" reg="neoplicatilis">neoplicatilis</tp:taxon-name-part></tp:taxon-name></italic> by its larger basidiospores (14.5–16.5 × 9.5–11.5 × 8.0–10.5 μm) and shorter pleurocystidia (60–75 × 22–38 μm) (Hassain et al. 2018). Compared to <italic><tp:taxon-name><tp:taxon-name-part taxon-name-part-type="genus" reg="Parasola">Parasola</tp:taxon-name-part><tp:taxon-name-part taxon-name-part-type="species" reg="neoplicatilis">neoplicatilis</tp:taxon-name-part></tp:taxon-name></italic>, pileus of <italic><tp:taxon-name><tp:taxon-name-part taxon-name-part-type="genus" reg="Parasola">Parasola</tp:taxon-name-part><tp:taxon-name-part taxon-name-part-type="species" reg="plicatilis-similis">plicatilis-similis</tp:taxon-name-part></tp:taxon-name></italic> is darker and its basdiospores are mostly in broad ellipsoid to broad hexagon and larger in size (11.8 × 9.7 μm in average) (<xref ref-type="bibr" rid="B80">Szarkándi et al. 2017</xref>).</p><fig id="F14" position="float" orientation="portrait"><object-id xmlns:xlink="http://www.w3.org/1999/xlink" content-type="doi" xlink:type="simple">10.3897/imafungus.16.143796.figure15</object-id><object-id xmlns:xlink="http://www.w3.org/1999/xlink" content-type="arpha" xlink:type="simple">D2D2D955-FD1F-5063-884D-6F96AD1FF214</object-id><label>Figure 15.</label><caption><p>Basidiomata and microscopic structures of <italic><tp:taxon-name><tp:taxon-name-part taxon-name-part-type="genus" reg="Parasola">Parasola</tp:taxon-name-part><tp:taxon-name-part taxon-name-part-type="species" reg="neoplicatilis">neoplicatilis</tp:taxon-name-part></tp:taxon-name></italic>: <bold>a</bold> basidiomata (HMJAU60084, HMJAU64087, HMJAU67089), <bold>b</bold> pileipellis (HMJAU64087), <bold>c</bold> basidiospores (HMJAU60084, HMJAU64087, HMJAU67089), <bold>d</bold> basidia (HMJAU60084), <bold>e</bold> cheilocystidia (HMJAU60084, HMJAU64087), <bold>f</bold> pleurocystidia (HMJAU60084), <bold>g</bold> stipitipellis (HMJAU60084). Scale bars: 1 cm (<bold>a</bold>); 10 μm (<bold>b–g</bold>).</p></caption><graphic xmlns:xlink="http://www.w3.org/1999/xlink" xlink:href="imafungus-16-e143796-g015.jpg" position="float" orientation="portrait" xlink:type="simple" id="oo_1341974.jpg"><uri content-type="original_file" xlink:type="simple">https://binary.pensoft.net/fig/1341974</uri></graphic></fig></tp:treatment-sec><tp:treatment-sec><!--Section generated to contain objects referenced in tp:taxon-treatment.--><fig id="F11" position="float" orientation="portrait"><object-id xmlns:xlink="http://www.w3.org/1999/xlink" content-type="doi" xlink:type="simple">10.3897/imafungus.16.143796.figure12</object-id><object-id xmlns:xlink="http://www.w3.org/1999/xlink" content-type="arpha" xlink:type="simple">14E31DC6-68BF-5BC9-86D4-364FE57A3BEF</object-id><label>Figure 12.</label><caption><p>Basidiomata of species in Clade Plicatilis and Clade Misera of <tp:taxon-name><tp:taxon-name-part taxon-name-part-type="infraspecific-rank">sect.</tp:taxon-name-part><tp:taxon-name-part taxon-name-part-type="section" reg="Parasola">Parasola</tp:taxon-name-part></tp:taxon-name>. <bold>a–c</bold><italic><tp:taxon-name><tp:taxon-name-part taxon-name-part-type="genus" reg="Parasola">Parasola</tp:taxon-name-part><tp:taxon-name-part taxon-name-part-type="species" reg="tenuissima">tenuissima</tp:taxon-name-part></tp:taxon-name></italic>: <bold>a</bold> HMJAU64085, <bold>b</bold> HMJAU64086, <bold>c</bold> HMJAU64084; <bold>d–f</bold><italic><tp:taxon-name><tp:taxon-name-part taxon-name-part-type="genus" reg="Parasola">Parasola</tp:taxon-name-part><tp:taxon-name-part taxon-name-part-type="species" reg="chowii">chowii</tp:taxon-name-part></tp:taxon-name></italic>: <bold>d</bold> HMJAU60358, <bold>e</bold> HMJAU60374, <bold>f</bold> HMJAU64099; <bold>g–l</bold><italic><tp:taxon-name><tp:taxon-name-part taxon-name-part-type="genus" reg="Parasola">Parasola</tp:taxon-name-part><tp:taxon-name-part taxon-name-part-type="species" reg="neoplicatilis">neoplicatilis</tp:taxon-name-part></tp:taxon-name></italic>: <bold>g, h</bold> HMJAU64087, <bold>i</bold> HMJAU64088, <bold>j, k</bold> HMJAU60084, <bold>l</bold> HMJAU64089; <bold>m, n</bold><italic><tp:taxon-name><tp:taxon-name-part taxon-name-part-type="genus" reg="Parasola">Parasola</tp:taxon-name-part><tp:taxon-name-part taxon-name-part-type="species" reg="plicatilis">plicatilis</tp:taxon-name-part></tp:taxon-name></italic>: <bold>m</bold> HMJAU60367, <bold>n</bold> HMJAU60366; <bold>o</bold><italic><tp:taxon-name><tp:taxon-name-part taxon-name-part-type="genus" reg="Parasola">Parasola</tp:taxon-name-part><tp:taxon-name-part taxon-name-part-type="species" reg="megasperma">megasperma</tp:taxon-name-part></tp:taxon-name></italic> HMJAU60099.</p></caption><graphic xmlns:xlink="http://www.w3.org/1999/xlink" xlink:href="imafungus-16-e143796-g012.jpg" position="float" orientation="portrait" xlink:type="simple" id="oo_1341971.jpg"><uri content-type="original_file" xlink:type="simple">https://binary.pensoft.net/fig/1341971</uri></graphic></fig></tp:treatment-sec><ref-list><ref id="B24"><mixed-citation xmlns:xlink="http://www.w3.org/1999/xlink" xlink:type="simple"><person-group><name name-style="western"><surname>Huang</surname><given-names>M</given-names></name></person-group> (<year>2019</year>) Taxonomy and molecular phylogeny of coprinoid fungi from Northeast China. University of Jilin Agricultural Universty, Jilin, China.</mixed-citation></ref><ref id="B63"><mixed-citation xmlns:xlink="http://www.w3.org/1999/xlink" xlink:type="simple"><person-group><name name-style="western"><surname>Pošta</surname><given-names>A</given-names></name><name name-style="western"><surname>Tkalčec</surname><given-names>Z</given-names></name><etal/></person-group> (<year>2023</year>) <article-title>An integrative taxonomic study of <italic><tp:taxon-name><tp:taxon-name-part taxon-name-part-type="genus">Parasola</tp:taxon-name-part></tp:taxon-name></italic> (<italic><tp:taxon-name><tp:taxon-name-part taxon-name-part-type="family">Psathyrellaceae</tp:taxon-name-part></tp:taxon-name></italic>, <italic><tp:taxon-name><tp:taxon-name-part taxon-name-part-type="kingdom">Fungi</tp:taxon-name-part></tp:taxon-name></italic>) reveals a new saprotrophic species from European temperate deciduous forests.</article-title><source>Forests</source><volume>14</volume>(<issue>7</issue>): <fpage>1387</fpage>. <ext-link xlink:href="10.3390/f14071387" ext-link-type="doi" xlink:type="simple">https://doi.org/10.3390/f14071387</ext-link></mixed-citation></ref><ref id="B80"><mixed-citation xmlns:xlink="http://www.w3.org/1999/xlink" xlink:type="simple"><person-group><name name-style="western"><surname>Szarkándi</surname><given-names>JG</given-names></name><name name-style="western"><surname>Schmidt-Stohn</surname><given-names>G</given-names></name><etal/></person-group> (<year>2017</year>) <article-title>The genus <italic><tp:taxon-name><tp:taxon-name-part taxon-name-part-type="genus">Parasola</tp:taxon-name-part></tp:taxon-name></italic>: phylogeny and the description of three new species.</article-title><source>Mycologia</source><volume>109</volume>(<issue>4</issue>): <fpage>620</fpage>–<lpage>629</lpage>. <ext-link xlink:href="10.1080/00275514.2017.1386526" ext-link-type="doi" xlink:type="simple">https://doi.org/10.1080/00275514.2017.1386526</ext-link></mixed-citation></ref></ref-list></tp:taxon-treatment>
