# Supplementary material for: ﻿Emendation of morphology and infrageneric standards of Parasola (Psathyrellaceae, Agaricales) and its species diversity in China
Source: IMA Fungus. 2025 May 30;16:e143796. doi: 10.3897/imafungus.16.143796 (PMC12144557; doi:10.3897/imafungus.16.143796)
Supplement: XML Treatment for Parasola megasperma [file imafungus.16.143796-treatment11.xml]

<!DOCTYPE tp:taxon-treatment
  PUBLIC "-//TaxonX//DTD Taxonomic Treatment Publishing DTD v0 20100105//EN" "tax-treatment-NSO.dtd">
<tp:taxon-treatment xmlns:tp="http://www.plazi.org/taxpub"><tp:treatment-meta><kwd-group><label>Taxon classification</label><kwd>
              <named-content content-type="kingdom">Fungi</named-content>
            </kwd><kwd>
              <named-content content-type="order">Agaricales</named-content>
            </kwd><kwd>
              <named-content content-type="family">Psathyrellaceae</named-content>
            </kwd></kwd-group><mixed-citation publication-type="journal"><person-group><name><surname>Zhu</surname><given-names>LiYang</given-names></name><name><surname>Bau</surname><given-names>Tolgor</given-names></name></person-group><article-title>﻿Emendation of morphology and infrageneric standards of <italic><tp:taxon-name><tp:taxon-name-part taxon-name-part-type="genus" reg="Parasola">Parasola</tp:taxon-name-part></tp:taxon-name></italic> (<italic><tp:taxon-name><tp:taxon-name-part taxon-name-part-type="family">Psathyrellaceae</tp:taxon-name-part></tp:taxon-name></italic>, <italic><tp:taxon-name><tp:taxon-name-part taxon-name-part-type="order">Agaricales</tp:taxon-name-part></tp:taxon-name></italic>) and its species diversity in China</article-title><source>IMA Fungus</source><day>30</day><month>05</month><year>2025</year><volume>16</volume><pub-id pub-id-type="doi">10.3897/imafungus.16.143796</pub-id></mixed-citation></tp:treatment-meta><tp:nomenclature><label>﻿</label><tp:taxon-name>
            <object-id xmlns:xlink="http://www.w3.org/1999/xlink" content-type="arpha" xlink:type="simple">F316F3B0-1111-5E0C-B365-A71384005FA3</object-id>
            <tp:taxon-name-part taxon-name-part-type="genus" reg="Parasola">Parasola</tp:taxon-name-part>
            <tp:taxon-name-part taxon-name-part-type="species" reg="megasperma">megasperma</tp:taxon-name-part>
          </tp:taxon-name><tp:taxon-authority>(P.D. Orton) Redhead, Vilgalys &amp; Hopple, in Redhead, Vilgalys, Moncalvo, Johnson &amp; Hopple, Taxon 50(1): 236 (2001).</tp:taxon-authority><xref ref-type="fig" rid="F11">Figs 12o</xref><xref ref-type="fig" rid="F15">, 16</xref></tp:nomenclature><tp:treatment-sec sec-type="Basionym" id="SECID0E4UHK"><title>Basionym.</title><p><italic><tp:taxon-name><tp:taxon-name-part taxon-name-part-type="genus" reg="Coprinus">Coprinus</tp:taxon-name-part><tp:taxon-name-part taxon-name-part-type="species" reg="megaspermus">megaspermus</tp:taxon-name-part></tp:taxon-name></italic> P.D. Orton, Notes R. bot. Gdn Edinb. 32(1): 141 (1972).</p></tp:treatment-sec><tp:treatment-sec sec-type="description" id="SECID0EOVHK"><title>Description.</title><p>Pileus 8–11 × 6–9 mm when still closed, 15–18 mm when mature, at first semiglobose to mitriform, expanded pileus conical to flattened, mostly with a depressing disc at center; dry; ochreous to dark yellow-brown at center, surrounded with a water-soaked circulus, pale brown-gray at margin, dark yellow-brown at ridge of plication; sulcate-striate up to center. Context extremely thin, almost unseen in membrane part of pileus, cream to sordid yellow, odor and taste not distinctive. Lamellae crowded, free and remote from stipe, with a circular empty space which is visible around the apex of the stipe, 1 mm in wide, L = 35–42, I = 0 or 1, first pale-yellow gray then become gray to purple-gray, or dark gray; hardly deliquescent with age. Stipe 48–71 × 2–3 mm, cylindrical, hollow, equal or slightly attenuate towards the apex, cream and darker at base, glabrous. Spore print not recorded.</p><p>Basidiospores [37, 2, 1] (13.1–)14.4–15.1(–16.3) × (9.3–)10.1–10.5(–11.9) × (8.3–)8.8–9.5(–9.7)μm, Q<sub>1</sub> = 1.28–1.55, Q<sub>2</sub> = 1.59–1.61, av. Q<sub>1</sub> = 1.43, av. Q<sub>2</sub> = 1.60; ellipsoid, with apical papilla and convex base in front view, narrow ellipsoid in side view; smooth, dark brown to almost black; inamyloid; germ pore central, 2.0–2.9 μm wide. Basidia dimorphic, 17–44 × 11–15 μm (in average 32 × 13 μm), sterigma 4–6 μm, clavate, sometimes constricted in middle part, hyaline, 4-spored, surrounded with 5–7 pseudoparaphyses; subhymenium yellow brown, composed of subglobose, ellipsoid, oblong or cylindrical elements. Cheilocystidia 25–55 × 23–34 μm, abundant, subglobose, utriform, ellipsoid or sublageniform, smooth, colorless, thin-walled. Pleurocystidia very rare, when present 49–75 × 22–26 μm, oblong to cylindrical, smooth, colorless, thin-walled. Lamella trama regular, 6–10 μm wide, hyaline, colorless, thin-walled. Pileipellis a hymeniderm, made up of sphaeropedunculate and clavate cells, 30–43 × 13–21 μm, hyaline, with yellow-brown hue at base; pileus trama hyphae densely interwoven, thin-walled or slightly thick-walled, hyaline, yellow-brown, 5–8 μm wide; sclerocystidia absent. Stipipellis hyphae parallel, 4–8 μm wide, hyaline, thin-walled, occasionally with short branches; hyphae of stipe trama 9–20 μm wide, colorless, thin-walled; caulocystidia unseen. Clamp connection present.</p></tp:treatment-sec><tp:treatment-sec sec-type="ecology" id="SECID0E4VHK"><title>Ecology.</title><p>Solitary, subfasciculate or in small groups, grow on sandy soil or soil with manure in grassy place. Fruiting in July to August. Recorded with certainty from Netherlands, Britain, Poland in Europe (Uljé 2005; <xref ref-type="bibr" rid="B18">Gierczyk et al. 2011</xref>; <xref ref-type="bibr" rid="B70">Schafer 2014</xref>) and America (Mainland and Hawaii Islands) (Keirle et al. 2004); other reports also from New Zealand (<ext-link xmlns:xlink="http://www.w3.org/1999/xlink" xlink:href="https://www.gbif.org/" ext-link-type="uri" xlink:type="simple">https://www.gbif.org/</ext-link>); only known from Inner Mongolia Autonomous Region in China so far.</p></tp:treatment-sec><tp:treatment-sec sec-type="material" id="SECID0EQWHK"><title>Specimens examined.</title><p><bold>CHINA</bold> • Inner Mongolia Autonomous Region, Tongliao City, Horqin Left Back Banner, Udantala Forest Farm, July 16<sup>th</sup> 2022, <named-content xmlns:xlink="http://www.w3.org/1999/xlink" content-type="dwc:verbatimCoordinates" xlink:type="simple"><named-content content-type="geo-json" specific-use="{&#34;type&#34;:&#34;Point&#34;,&#34;coordinates&#34;:[122.776944,42.991944]}" id="NCID0E4WHK" xlink:type="simple">42°59'31"N, 122°46'37"E</named-content></named-content>, 207 m a.s.l., T. Bau, W. N. Hou, HMJAU60099 (H2207124); <bold>CHINA</bold> • Inner Mongolia Autonomous Region, Hulunbuir City, New Barag Left Banner, Amugulang Town, Jianggaihuduge, <named-content xmlns:xlink="http://www.w3.org/1999/xlink" content-type="dwc:verbatimCoordinates" xlink:type="simple"><named-content content-type="geo-json" specific-use="{&#34;type&#34;:&#34;Point&#34;,&#34;coordinates&#34;:[118.351389,48.144722]}" id="NCID0EHXHK" xlink:type="simple">48°08'41"N, 118°21'05"E</named-content></named-content>, 696 m a.s.l., August 7<sup>th</sup> 2022, T. Bau and L. Y. Zhu, HMJAU64101 (Z22080716).</p></tp:treatment-sec><tp:treatment-sec sec-type="notes" id="SECID0EOXHK"><title>Notes.</title><p><italic><tp:taxon-name><tp:taxon-name-part taxon-name-part-type="genus" reg="Parasola">Parasola</tp:taxon-name-part><tp:taxon-name-part taxon-name-part-type="species" reg="megasperma">megasperma</tp:taxon-name-part></tp:taxon-name></italic> could be easily distinguished from other species without sclerocystidia by its large dark ellipsoid basidiospores which are up to 14 μm in average. Moreover, the dark yellow-brown ridge on pileus when mature and the water-soaked circulus around the brown central could also be recognizable characteristics of this species. <italic><tp:taxon-name><tp:taxon-name-part taxon-name-part-type="genus" reg="Parasola">Parasola</tp:taxon-name-part><tp:taxon-name-part taxon-name-part-type="species" reg="megasperma">megasperma</tp:taxon-name-part></tp:taxon-name></italic> has been often confused with <italic><tp:taxon-name><tp:taxon-name-part taxon-name-part-type="genus" reg="Parasola">Parasola</tp:taxon-name-part><tp:taxon-name-part taxon-name-part-type="species" reg="schroeteri">schroeteri</tp:taxon-name-part></tp:taxon-name></italic> and <italic><tp:taxon-name><tp:taxon-name-part taxon-name-part-type="genus" reg="Parasola">Parasola</tp:taxon-name-part><tp:taxon-name-part taxon-name-part-type="species" reg="hercules">hercules</tp:taxon-name-part></tp:taxon-name></italic> due to the relatively large basidiospores shared by these three species. However, the shape of basidiospores differ significantly: <italic><tp:taxon-name><tp:taxon-name-part taxon-name-part-type="genus" reg="Parasola">Parasola</tp:taxon-name-part><tp:taxon-name-part taxon-name-part-type="species" reg="hercules">hercules</tp:taxon-name-part></tp:taxon-name></italic> exhibits basidiospores that are predominantly rounded triangular to weakly 5- or even 7-angular, while those of <italic><tp:taxon-name><tp:taxon-name-part taxon-name-part-type="genus" reg="Parasola">Parasola</tp:taxon-name-part><tp:taxon-name-part taxon-name-part-type="species" reg="schroeteri">schroeteri</tp:taxon-name-part></tp:taxon-name></italic> are consistently rounded triangular (Uljé 2005).</p><p>The presence of pleurocystidia in <italic><tp:taxon-name><tp:taxon-name-part taxon-name-part-type="genus" reg="Parasola">Parasola</tp:taxon-name-part><tp:taxon-name-part taxon-name-part-type="species" reg="megasperma">megasperma</tp:taxon-name-part></tp:taxon-name></italic> varies with specimens. In the specimens examined here, pleurocystidia were very rare and exclusively cylindrical. In contrast, other studies by Keirle et al. (2004), Uljé (2005) and <xref ref-type="bibr" rid="B18">Gierczyk et al. (2011)</xref> reported pleurocystidia as ellipsoid to narrow ellipsoid. Notably, this structure was not mentioned in Schafer’s description (2014).</p><fig id="F15" position="float" orientation="portrait"><object-id xmlns:xlink="http://www.w3.org/1999/xlink" content-type="doi" xlink:type="simple">10.3897/imafungus.16.143796.figure16</object-id><object-id xmlns:xlink="http://www.w3.org/1999/xlink" content-type="arpha" xlink:type="simple">037F0DD7-44E8-5F2E-A97F-5CFBEFC96872</object-id><label>Figure 16.</label><caption><p>Basidiomata and microscopic structures of <italic><tp:taxon-name><tp:taxon-name-part taxon-name-part-type="genus" reg="Parasola">Parasola</tp:taxon-name-part><tp:taxon-name-part taxon-name-part-type="species" reg="megasperma">megasperma</tp:taxon-name-part></tp:taxon-name></italic>: <bold>a</bold> basidiomata (HMJAU64101), <bold>b</bold> pileipellis (HMJAU60099), <bold>c</bold> basidiospores (HMJAU60099), <bold>d</bold> basidia (HMJAU60099), <bold>e</bold> cheilocystidia (HMJAU60099), <bold>f</bold> pleurocystidia (HMJAU60099, HMJAU64101), <bold>g</bold> stipitipellis (HMJAU60099). Scale bars: 1 cm (<bold>a</bold>); 10 μm (<bold>b–g</bold>).</p></caption><graphic xmlns:xlink="http://www.w3.org/1999/xlink" xlink:href="imafungus-16-e143796-g016.jpg" position="float" orientation="portrait" xlink:type="simple" id="oo_1341975.jpg"><uri content-type="original_file" xlink:type="simple">https://binary.pensoft.net/fig/1341975</uri></graphic></fig></tp:treatment-sec><tp:treatment-sec><!--Section generated to contain objects referenced in tp:taxon-treatment.--><fig id="F11" position="float" orientation="portrait"><object-id xmlns:xlink="http://www.w3.org/1999/xlink" content-type="doi" xlink:type="simple">10.3897/imafungus.16.143796.figure12</object-id><object-id xmlns:xlink="http://www.w3.org/1999/xlink" content-type="arpha" xlink:type="simple">14E31DC6-68BF-5BC9-86D4-364FE57A3BEF</object-id><label>Figure 12.</label><caption><p>Basidiomata of species in Clade Plicatilis and Clade Misera of <tp:taxon-name><tp:taxon-name-part taxon-name-part-type="infraspecific-rank">sect.</tp:taxon-name-part><tp:taxon-name-part taxon-name-part-type="section" reg="Parasola">Parasola</tp:taxon-name-part></tp:taxon-name>. <bold>a–c</bold><italic><tp:taxon-name><tp:taxon-name-part taxon-name-part-type="genus" reg="Parasola">Parasola</tp:taxon-name-part><tp:taxon-name-part taxon-name-part-type="species" reg="tenuissima">tenuissima</tp:taxon-name-part></tp:taxon-name></italic>: <bold>a</bold> HMJAU64085, <bold>b</bold> HMJAU64086, <bold>c</bold> HMJAU64084; <bold>d–f</bold><italic><tp:taxon-name><tp:taxon-name-part taxon-name-part-type="genus" reg="Parasola">Parasola</tp:taxon-name-part><tp:taxon-name-part taxon-name-part-type="species" reg="chowii">chowii</tp:taxon-name-part></tp:taxon-name></italic>: <bold>d</bold> HMJAU60358, <bold>e</bold> HMJAU60374, <bold>f</bold> HMJAU64099; <bold>g–l</bold><italic><tp:taxon-name><tp:taxon-name-part taxon-name-part-type="genus" reg="Parasola">Parasola</tp:taxon-name-part><tp:taxon-name-part taxon-name-part-type="species" reg="neoplicatilis">neoplicatilis</tp:taxon-name-part></tp:taxon-name></italic>: <bold>g, h</bold> HMJAU64087, <bold>i</bold> HMJAU64088, <bold>j, k</bold> HMJAU60084, <bold>l</bold> HMJAU64089; <bold>m, n</bold><italic><tp:taxon-name><tp:taxon-name-part taxon-name-part-type="genus" reg="Parasola">Parasola</tp:taxon-name-part><tp:taxon-name-part taxon-name-part-type="species" reg="plicatilis">plicatilis</tp:taxon-name-part></tp:taxon-name></italic>: <bold>m</bold> HMJAU60367, <bold>n</bold> HMJAU60366; <bold>o</bold><italic><tp:taxon-name><tp:taxon-name-part taxon-name-part-type="genus" reg="Parasola">Parasola</tp:taxon-name-part><tp:taxon-name-part taxon-name-part-type="species" reg="megasperma">megasperma</tp:taxon-name-part></tp:taxon-name></italic> HMJAU60099.</p></caption><graphic xmlns:xlink="http://www.w3.org/1999/xlink" xlink:href="imafungus-16-e143796-g012.jpg" position="float" orientation="portrait" xlink:type="simple" id="oo_1341971.jpg"><uri content-type="original_file" xlink:type="simple">https://binary.pensoft.net/fig/1341971</uri></graphic></fig></tp:treatment-sec><ref-list><ref id="B18"><mixed-citation xmlns:xlink="http://www.w3.org/1999/xlink" xlink:type="simple"><person-group><name name-style="western"><surname>Gierczyk</surname><given-names>B</given-names></name><name name-style="western"><surname>Kujawa</surname><given-names>A</given-names></name><etal/></person-group> (<year>2011</year>) <article-title>Rare species of the genus <italic><tp:taxon-name><tp:taxon-name-part taxon-name-part-type="genus">Coprinus</tp:taxon-name-part></tp:taxon-name></italic> Pers. <italic>s. lato.</italic></article-title><source>Acta Mycologica</source><volume>46</volume>(<issue>1</issue>): <fpage>23</fpage>–<lpage>73</lpage>. <ext-link xlink:href="10.5586/am.2011.003" ext-link-type="doi" xlink:type="simple">https://doi.org/10.5586/am.2011.003</ext-link></mixed-citation></ref><ref id="B70"><mixed-citation xmlns:xlink="http://www.w3.org/1999/xlink" xlink:type="simple"><person-group><name name-style="western"><surname>Schafer</surname><given-names>DJ</given-names></name></person-group> (<year>2014</year>) <article-title>The genus <italic><tp:taxon-name><tp:taxon-name-part taxon-name-part-type="genus">Parasola</tp:taxon-name-part></tp:taxon-name></italic> in Britain including <italic><tp:taxon-name><tp:taxon-name-part taxon-name-part-type="genus">Parasola</tp:taxon-name-part><tp:taxon-name-part taxon-name-part-type="species">cuniculorum</tp:taxon-name-part></tp:taxon-name></italic> sp. nov.</article-title><source>Field Mycology</source><volume>15</volume>(<issue>3</issue>): <fpage>77</fpage>–<lpage>99</lpage>. <ext-link xlink:href="10.1016/j.fldmyc.2014.06.004" ext-link-type="doi" xlink:type="simple">https://doi.org/10.1016/j.fldmyc.2014.06.004</ext-link></mixed-citation></ref></ref-list></tp:taxon-treatment>
