# Supplementary material for: ﻿Emendation of morphology and infrageneric standards of Parasola (Psathyrellaceae, Agaricales) and its species diversity in China
Source: IMA Fungus. 2025 May 30;16:e143796. doi: 10.3897/imafungus.16.143796 (PMC12144557; doi:10.3897/imafungus.16.143796)
Supplement: XML Treatment for Parasola eburnea [file imafungus.16.143796-treatment12.xml]

<!DOCTYPE tp:taxon-treatment
  PUBLIC "-//TaxonX//DTD Taxonomic Treatment Publishing DTD v0 20100105//EN" "tax-treatment-NSO.dtd">
<tp:taxon-treatment xmlns:tp="http://www.plazi.org/taxpub"><tp:treatment-meta><kwd-group><label>Taxon classification</label><kwd>
              <named-content content-type="kingdom">Fungi</named-content>
            </kwd><kwd>
              <named-content content-type="order">Agaricales</named-content>
            </kwd><kwd>
              <named-content content-type="family">Psathyrellaceae</named-content>
            </kwd></kwd-group><mixed-citation publication-type="journal"><person-group><name><surname>Zhu</surname><given-names>LiYang</given-names></name><name><surname>Bau</surname><given-names>Tolgor</given-names></name></person-group><article-title>﻿Emendation of morphology and infrageneric standards of <italic><tp:taxon-name><tp:taxon-name-part taxon-name-part-type="genus" reg="Parasola">Parasola</tp:taxon-name-part></tp:taxon-name></italic> (<italic><tp:taxon-name><tp:taxon-name-part taxon-name-part-type="family">Psathyrellaceae</tp:taxon-name-part></tp:taxon-name></italic>, <italic><tp:taxon-name><tp:taxon-name-part taxon-name-part-type="order">Agaricales</tp:taxon-name-part></tp:taxon-name></italic>) and its species diversity in China</article-title><source>IMA Fungus</source><day>30</day><month>05</month><year>2025</year><volume>16</volume><pub-id pub-id-type="doi">10.3897/imafungus.16.143796</pub-id></mixed-citation></tp:treatment-meta><tp:nomenclature><label>﻿</label><tp:taxon-name>
            <object-id xmlns:xlink="http://www.w3.org/1999/xlink" content-type="arpha" xlink:type="simple">056F140A-ABE1-5C4D-B9E3-D90BD099814D</object-id>
            <tp:taxon-name-part taxon-name-part-type="genus" reg="Parasola">Parasola</tp:taxon-name-part>
            <tp:taxon-name-part taxon-name-part-type="species" reg="eburnea">eburnea</tp:taxon-name-part>
            <object-id xmlns:xlink="http://www.w3.org/1999/xlink" content-type="mycobank" xlink:type="simple">MB846528</object-id>
          </tp:taxon-name><tp:taxon-authority>T. Bau &amp; L.Y. Zhu</tp:taxon-authority><tp:taxon-status xmlns:xlink="http://www.w3.org/1999/xlink" xlink:type="simple">sp. nov.</tp:taxon-status><xref ref-type="fig" rid="F16">Figs 17a–f</xref><xref ref-type="fig" rid="F17">, 18</xref></tp:nomenclature><tp:treatment-sec sec-type="diagnosis" id="SECID0ED4HK"><title>Diagnosis.</title><p>Pileus lacteous, pale gray to gray at margin, sordid yellow to slightly ochreous in center, sulcate-striate almost up to center, ridge of plication fine grained; lamellae free and remote from stipe by pseudocollarium; basidiospores 9.7–10.9 × 10.0–10.4 × 8.4–9.4 μm, rhomboid or mitriform in front view, ellipsoid to narrow ellipsoid in side view, with slightly eccentric or almost central germ pore of 1.8–2.1 μm in diam; sclerocystidia absent.</p></tp:treatment-sec><tp:treatment-sec sec-type="etymology" id="SECID0EI4HK"><title>Etymology.</title><p>The specific epithet “<italic>eburnea</italic>” refers to the white with slightly sordid yellow color of the basidiocarp.</p></tp:treatment-sec><tp:treatment-sec sec-type="material" id="SECID0EY4HK"><title>Type.</title><p><bold>CHINA</bold> • Jilin Province, Changchun City, campus of Jilin Agricultural University, <named-content xmlns:xlink="http://www.w3.org/1999/xlink" content-type="dwc:verbatimCoordinates" xlink:type="simple"><named-content content-type="geo-json" specific-use="{&#34;type&#34;:&#34;Point&#34;,&#34;coordinates&#34;:[125.692778,44.358611]}" id="NCID0ED5HK" xlink:type="simple">43°80'91"N, 125°40'94"E</named-content></named-content>, 201 m a.s.l., September 15<sup>th</sup> 2021, L. Y. Zhu, HMJAU60347 (Z21091503, holotype).</p></tp:treatment-sec><tp:treatment-sec sec-type="description" id="SECID0EK5HK"><title>Description.</title><p>Pileus 4–8 × 5–10 mm when still closed, 5–13 mm when mature, at first ovoid or ellipsoid, then paraboloid, finally almost flattened, sometime with a depressed disc at center; dry; sordid yellow to slightly ochreous and in center, sometimes with red-brown hue when dry, lacteous, pale gray or gray at margin, slight brown at center at age; sulcate-striate almost up to center, ridge edge fine-grained. Context extremely thin, almost unseen, odor and taste not distinctive. Lamellae medium crowded, free and remote from stipe by pseudocollarium, 1–2 mm in wide, L = 19–28, I = 1, first white to beige, pale gray to purple-gray when expanded, hardly deliquescent with age. Stipe 15–45 × 1–2 mm, cylindrical, hollow, equal or attenuate towards the apex, white to gray brown, somewhat translucent when moist, glabrous, at base somewhat swollen. Spore print not recorded.</p><p>Basidiospores[47, 4, 2] (9.0–)9.7–10.9(–12.1) × (9.0–)10.0–10.4(–11.4) × (7.8–)8.4–9.4(–9.9)μm, Q<sub>1</sub> = 1.16–1.40, Q<sub>2</sub> = 1.35–1.83, av. Q<sub>1</sub> = 1.30, av. Q<sub>2</sub> = 1.58; rhomboid or mitriform, with apical papilla and convex base in front view, flattened, ellipsoid to narrow ellipsoid in side view; smooth, yellow-brown to dark brown-gray, with yellow-brown oil droplet; inamyloid; germ pore slightly eccentric or almost central, 1.8–2.1 μm wide. Basidia dimorphic, 17–43 × 8–16 μm, sterigma 3–6 μm, clavate, occasionally constricted in middle part, hyaline, 4- or 2-spored, surrounded with 4–6 pseudoparaphyses; subhymenium composed of subglobose, ellipsoid, oblong or cylindrical elements, 8–19 × 6–14 μm. Cheilocystidia 16–52 × 10–22 μm, abundant, subglobose, utriform, ellipsoid, sublageniform or subcylindrical, smooth, colorless, thin-walled. Pleurocystidia 32–82 × 11–32 μm, utriform, ellipsoid, sublageniform or (sub)cylindrical. Lamella trama regular, 3–10 μm wide, hyaline, colorless, thin-walled. Pileipellis a hymeniderm at yellow-brown sulcate, mainly made up of sphaeropedunculate cells, sometimes ellipsoid or utriform with inconspicuous short pedicels, 21–46 × 13–22 μm, hyaline, with brown hue at base in most cases; other part of pileus with gray hue a cutis, made up of hyaline, almost colorless hyphae, 6–8 μm; pileus trama hyphae densely interwoven, thin-walled, hyaline, yellow-brown to brown, 3–8 μm wide. Sclerocystidia absent. Caulopellis hyphae parallel, 3–9 μm wide, hyaline, thin-walled; hyphae of stipe trama 7–15 μm wide, colorless, thin-walled or slightly thick-walled; caulocystidia unseen, occasionally seen specialized terminal elements. Clamp connection present.</p></tp:treatment-sec><tp:treatment-sec sec-type="ecology" id="SECID0EZ5HK"><title>Ecology.</title><p>Solitary, subfasciculate, or in small groups, grow on clayey soil in grassy places or decayed wood chips or humus layer in broad-leaf or coniferous forest, particularly under trees or shrubs. Fruiting in August to September. Only known from northeast China, however, quite common.</p></tp:treatment-sec><tp:treatment-sec sec-type="material" id="SECID0E55HK"><title>Other specimens examined.</title><p><bold>CHINA</bold> • Jilin Province, Changchun City, Jilin Agricultural University, <named-content xmlns:xlink="http://www.w3.org/1999/xlink" content-type="dwc:verbatimCoordinates" xlink:type="simple"><named-content content-type="geo-json" specific-use="{&#34;type&#34;:&#34;Point&#34;,&#34;coordinates&#34;:[125.701944,44.355000]}" id="NCID0EJ6HK" xlink:type="simple">43°80'78"N, 125°41'67"E</named-content></named-content>, 193 m a.s.l., September 11<sup>th</sup> 2021, L. Y. Zhu, HMJAU60346 (Z21091102), HMJAU60361 (Z21091107), HMJAU60363 (Z21091108); <bold>CHINA</bold> • same place with holotype, September 11<sup>th</sup> 2021, S. E. Wang, HMJAU60364 (Z21091112); <bold>CHINA</bold> • Jilin Province, Changchun City, Jingyuetan National Forest Park, <named-content xmlns:xlink="http://www.w3.org/1999/xlink" content-type="dwc:verbatimCoordinates" xlink:type="simple"><named-content content-type="geo-json" specific-use="{&#34;type&#34;:&#34;Point&#34;,&#34;coordinates&#34;:[125.476111,43.791944]}" id="NCID0EZ6HK" xlink:type="simple">43°47'31"N, 125°28'34"E</named-content></named-content>, 206 m a.s.l., August 31<sup>st</sup> 2021, L. Y. Zhu, HMJAU60362 (Z21083131); <bold>CHINA</bold> • Jilin Province, Changchun City, Nanhu Park, <named-content xmlns:xlink="http://www.w3.org/1999/xlink" content-type="dwc:verbatimCoordinates" xlink:type="simple"><named-content content-type="geo-json" specific-use="{&#34;type&#34;:&#34;Point&#34;,&#34;coordinates&#34;:[125.299167,43.853889]}" id="NCID0EGAAM" xlink:type="simple">43°51'14"N, 125°17'57"E</named-content></named-content>, 220 m a.s.l., August 17<sup>th</sup> 2022, L. Y. Zhu, W. N. Hou, HMJAU60080 (Z22081717), HMJAU60083 (Z22081703); <bold>CHINA</bold> • Jilin Province, Changchun City, Nanhu Park, <named-content xmlns:xlink="http://www.w3.org/1999/xlink" content-type="dwc:verbatimCoordinates" xlink:type="simple"><named-content content-type="geo-json" specific-use="{&#34;type&#34;:&#34;Point&#34;,&#34;coordinates&#34;:[125.306667,43.844167]}" id="NCID0ESAAM" xlink:type="simple">43°50'39"N, 125°18'24"E</named-content></named-content>, 221 m a.s.l., August 17<sup>th</sup> 2022, X. Wang, and L. S. Mu, HMJAU60081 (WX251); <bold>CHINA</bold> • Liaoning Province, Shenyang City, Zhao Mausoleum, ﻿<named-content xmlns:xlink="http://www.w3.org/1999/xlink" content-type="dwc:verbatimCoordinates" xlink:type="simple"><named-content content-type="geo-json" specific-use="{&#34;type&#34;:&#34;Point&#34;,&#34;coordinates&#34;:[123.704444,42.427222]}" id="NCID0E5AAM" xlink:type="simple">41°84'98"N, 123°42'16"E</named-content></named-content>, 51 m a.s.l., September 21<sup>st</sup> 2024, Q. Q. Dong and Q. Q. Ye, HMJAU67659 (Z24092110); <bold>CHINA</bold> • Inner Mongolia Autonomous Region, Tongliao City, Horqin Left Back Banner, Daqinggou National Reserve, <named-content xmlns:xlink="http://www.w3.org/1999/xlink" content-type="dwc:verbatimCoordinates" xlink:type="simple"><named-content content-type="geo-json" specific-use="{&#34;type&#34;:&#34;Point&#34;,&#34;coordinates&#34;:[112.177222,42.792778]}" id="NCID0EKBAM" xlink:type="simple">42°47'34"N, 112°10'38"E</named-content></named-content>, 247 m a.s.l., August 23<sup>rd</sup> 2022, T. Bau and L. Y. Zhu, HMJAU60082 (m247).</p></tp:treatment-sec><tp:treatment-sec sec-type="notes" id="SECID0ERBAM"><title>Notes.</title><p>The distinguishing characteristics of <italic><tp:taxon-name><tp:taxon-name-part taxon-name-part-type="genus" reg="Parasola">Parasola</tp:taxon-name-part><tp:taxon-name-part taxon-name-part-type="species" reg="eburnea">eburnea</tp:taxon-name-part></tp:taxon-name></italic> are pileus with relatively lighter color, lamellae free and remote from stipe by pseudocollarium and rhomboid or mitriform basidiospores with slightly eccentric or almost central germ pore. Macroscopically, <italic><tp:taxon-name><tp:taxon-name-part taxon-name-part-type="genus" reg="Parasola">Parasola</tp:taxon-name-part><tp:taxon-name-part taxon-name-part-type="species" reg="eburnea">eburnea</tp:taxon-name-part></tp:taxon-name></italic> is similar to <italic><tp:taxon-name><tp:taxon-name-part taxon-name-part-type="genus" reg="Parasola">Parasola</tp:taxon-name-part><tp:taxon-name-part taxon-name-part-type="species" reg="lactea">lactea</tp:taxon-name-part></tp:taxon-name></italic> and <italic><tp:taxon-name><tp:taxon-name-part taxon-name-part-type="genus" reg="Parasola">Parasola</tp:taxon-name-part><tp:taxon-name-part taxon-name-part-type="species" reg="pseudolactea">pseudolactea</tp:taxon-name-part></tp:taxon-name></italic> for the whitish color of pileus especially when young, however, the latter two species could be easily distinguished from <italic><tp:taxon-name><tp:taxon-name-part taxon-name-part-type="genus" reg="Parasola">Parasola</tp:taxon-name-part><tp:taxon-name-part taxon-name-part-type="species" reg="eburnea">eburnea</tp:taxon-name-part></tp:taxon-name></italic> by their lamellae adnate or nearly free to apex of stipe and pseudocollarium absent, besides size of basidiospores of <italic><tp:taxon-name><tp:taxon-name-part taxon-name-part-type="genus" reg="Parasola">Parasola</tp:taxon-name-part><tp:taxon-name-part taxon-name-part-type="species" reg="pseudolactea">pseudolactea</tp:taxon-name-part></tp:taxon-name></italic> is relatively larger, in average 14.0 × 11.3 × 9.7 µm (<xref ref-type="bibr" rid="B75">Smith and Hesler 1946</xref>; <xref ref-type="bibr" rid="B50">Nagy et al. 2010a</xref>; <xref ref-type="bibr" rid="B29">Hussain et al. 2018</xref>). Though sharing a close relationship with <italic><tp:taxon-name><tp:taxon-name-part taxon-name-part-type="genus" reg="Parasola">Parasola</tp:taxon-name-part><tp:taxon-name-part taxon-name-part-type="species" reg="eburnea">eburnea</tp:taxon-name-part></tp:taxon-name></italic>, <italic><tp:taxon-name><tp:taxon-name-part taxon-name-part-type="genus" reg="Parasola">Parasola</tp:taxon-name-part><tp:taxon-name-part taxon-name-part-type="species" reg="crataegi">crataegi</tp:taxon-name-part></tp:taxon-name></italic> has yellow brown basidiospores with smaller size (avg 7.4 × 6.5 × 4.8 µm) and almost always grow in close vicinity to <italic><tp:taxon-name><tp:taxon-name-part taxon-name-part-type="genus" reg="Crataegus">Crataegus</tp:taxon-name-part><tp:taxon-name-part taxon-name-part-type="species" reg="monogyna">monogyna</tp:taxon-name-part></tp:taxon-name></italic> (<xref ref-type="bibr" rid="B80">Szarkándi et al. 2017</xref>).</p><fig id="F16" position="float" orientation="portrait"><object-id xmlns:xlink="http://www.w3.org/1999/xlink" content-type="doi" xlink:type="simple">10.3897/imafungus.16.143796.figure17</object-id><object-id xmlns:xlink="http://www.w3.org/1999/xlink" content-type="arpha" xlink:type="simple">346DC76C-CF03-537F-ABA6-4D3013D9F086</object-id><label>Figure 17.</label><caption><p>Basidiomata of species in Clade Lactea in <tp:taxon-name><tp:taxon-name-part taxon-name-part-type="infraspecific-rank">sect.</tp:taxon-name-part><tp:taxon-name-part taxon-name-part-type="section" reg="Parasola">Parasola</tp:taxon-name-part></tp:taxon-name>. <bold>a–f</bold><italic><tp:taxon-name><tp:taxon-name-part taxon-name-part-type="genus" reg="Parasola">Parasola</tp:taxon-name-part><tp:taxon-name-part taxon-name-part-type="species" reg="eburnea">eburnea</tp:taxon-name-part></tp:taxon-name></italic>: <bold>a</bold> HMJAU60080, <bold>b</bold> HMJAU60083, <bold>c</bold> HMJAU60081, <bold>d</bold> HMJAU60347, <bold>e</bold> HMJAU60082, <bold>f</bold> HMJAU60362; <bold>g–l</bold><italic><tp:taxon-name><tp:taxon-name-part taxon-name-part-type="genus" reg="Parasola">Parasola</tp:taxon-name-part><tp:taxon-name-part taxon-name-part-type="species" reg="orientolactea">orientolactea</tp:taxon-name-part></tp:taxon-name></italic>: <bold>g</bold> HMJAU60348, <bold>h</bold> HMJAU60350, <bold>i</bold> HMJAU60085, <bold>j</bold> HMJAU60091, <bold>k</bold> HMJAU60086, <bold>l</bold> HMJAU60089; <bold>m–o</bold><italic><tp:taxon-name><tp:taxon-name-part taxon-name-part-type="genus" reg="Parasola">Parasola</tp:taxon-name-part><tp:taxon-name-part taxon-name-part-type="species" reg="kuehneri">kuehneri</tp:taxon-name-part></tp:taxon-name></italic>: <bold>m</bold> HMJAU60343, <bold>n</bold> HMJAU60344, <bold>o</bold> HMJAU60077.</p></caption><graphic xmlns:xlink="http://www.w3.org/1999/xlink" xlink:href="imafungus-16-e143796-g017.jpg" position="float" orientation="portrait" xlink:type="simple" id="oo_1341976.jpg"><uri content-type="original_file" xlink:type="simple">https://binary.pensoft.net/fig/1341976</uri></graphic></fig><fig id="F17" position="float" orientation="portrait"><object-id xmlns:xlink="http://www.w3.org/1999/xlink" content-type="doi" xlink:type="simple">10.3897/imafungus.16.143796.figure18</object-id><object-id xmlns:xlink="http://www.w3.org/1999/xlink" content-type="arpha" xlink:type="simple">DC0F94C2-191C-54B4-8B64-7EB9A742B5B9</object-id><label>Figure 18.</label><caption><p>Basidiomata and microscopic structures of <italic><tp:taxon-name><tp:taxon-name-part taxon-name-part-type="genus" reg="Parasola">Parasola</tp:taxon-name-part><tp:taxon-name-part taxon-name-part-type="species" reg="eburnea">eburnea</tp:taxon-name-part></tp:taxon-name></italic>: <bold>a</bold> basidiomata (HMJAU60347, HMJAU60361, HMJAU60080), <bold>b</bold> pileipellis (HMJAU60347), <bold>c</bold> basidiospores (HMJAU60347, HMJAU60080), <bold>d</bold> basidia (HMJAU60080), <bold>e</bold> cheilocystidia (HMJAU60347, HMJAU60080), <bold>f</bold> pleurocystidia (HMJAU60347, HMJAU60080), <bold>g</bold> stipitipellis (HMJAU60080). Scale bars: 1 cm (<bold>a</bold>); 10 μm (<bold>b–g</bold>).</p></caption><graphic xmlns:xlink="http://www.w3.org/1999/xlink" xlink:href="imafungus-16-e143796-g018.jpg" position="float" orientation="portrait" xlink:type="simple" id="oo_1341977.jpg"><uri content-type="original_file" xlink:type="simple">https://binary.pensoft.net/fig/1341977</uri></graphic></fig></tp:treatment-sec><ref-list><ref id="B75"><mixed-citation xmlns:xlink="http://www.w3.org/1999/xlink" xlink:type="simple"><person-group><name name-style="western"><surname>Smith</surname><given-names>AH</given-names></name><name name-style="western"><surname>Hesler</surname><given-names>LR</given-names></name></person-group> (<year>1946</year>) <article-title>New and unusual dark-spored agarics from North America.</article-title><source>Journal of the Elisha Mitchell Scientific Society</source><volume>62</volume>(<issue>2</issue>): <fpage>177</fpage>–<lpage>200</lpage>.</mixed-citation></ref><ref id="B50"><mixed-citation xmlns:xlink="http://www.w3.org/1999/xlink" xlink:type="simple"><person-group><name name-style="western"><surname>Nagy</surname><given-names>LG</given-names></name><name name-style="western"><surname>Vágvölgyi</surname><given-names>C</given-names></name><name name-style="western"><surname>Papp</surname><given-names>T</given-names></name></person-group> (<year>2010a</year>) <article-title>Type studies and nomenclatural revisions in <italic><tp:taxon-name><tp:taxon-name-part taxon-name-part-type="genus">Parasola</tp:taxon-name-part></tp:taxon-name> (<tp:taxon-name><tp:taxon-name-part taxon-name-part-type="family">Psathyrellaceae</tp:taxon-name-part></tp:taxon-name>)</italic> and related taxa.</article-title><source>Mycotaxon</source><volume>112</volume>(<issue>1</issue>): <fpage>103</fpage>–<lpage>141</lpage>. <ext-link xlink:href="10.5248/112.103" ext-link-type="doi" xlink:type="simple">https://doi.org/10.5248/112.103</ext-link></mixed-citation></ref><ref id="B29"><mixed-citation xmlns:xlink="http://www.w3.org/1999/xlink" xlink:type="simple"><person-group><name name-style="western"><surname>Hussain</surname><given-names>S</given-names></name><name name-style="western"><surname>Ahmad</surname><given-names>H</given-names></name><etal/></person-group> (<year>2018</year>) The genus <italic><tp:taxon-name><tp:taxon-name-part taxon-name-part-type="genus">Parasola</tp:taxon-name-part></tp:taxon-name></italic> in Pakistan with the description of two new species. MycoKeys (30): 41. <ext-link xlink:href="10.3897/mycokeys.30.21430" ext-link-type="doi" xlink:type="simple">https://doi.org/10.3897/mycokeys.30.21430</ext-link></mixed-citation></ref><ref id="B80"><mixed-citation xmlns:xlink="http://www.w3.org/1999/xlink" xlink:type="simple"><person-group><name name-style="western"><surname>Szarkándi</surname><given-names>JG</given-names></name><name name-style="western"><surname>Schmidt-Stohn</surname><given-names>G</given-names></name><etal/></person-group> (<year>2017</year>) <article-title>The genus <italic><tp:taxon-name><tp:taxon-name-part taxon-name-part-type="genus">Parasola</tp:taxon-name-part></tp:taxon-name></italic>: phylogeny and the description of three new species.</article-title><source>Mycologia</source><volume>109</volume>(<issue>4</issue>): <fpage>620</fpage>–<lpage>629</lpage>. <ext-link xlink:href="10.1080/00275514.2017.1386526" ext-link-type="doi" xlink:type="simple">https://doi.org/10.1080/00275514.2017.1386526</ext-link></mixed-citation></ref></ref-list></tp:taxon-treatment>
