# Supplementary material for: ﻿Emendation of morphology and infrageneric standards of Parasola (Psathyrellaceae, Agaricales) and its species diversity in China
Source: IMA Fungus. 2025 May 30;16:e143796. doi: 10.3897/imafungus.16.143796 (PMC12144557; doi:10.3897/imafungus.16.143796)
Supplement: XML Treatment for Parasola orientolactea [file imafungus.16.143796-treatment13.xml]

<!DOCTYPE tp:taxon-treatment
  PUBLIC "-//TaxonX//DTD Taxonomic Treatment Publishing DTD v0 20100105//EN" "tax-treatment-NSO.dtd">
<tp:taxon-treatment xmlns:tp="http://www.plazi.org/taxpub"><tp:treatment-meta><kwd-group><label>Taxon classification</label><kwd>
              <named-content content-type="kingdom">Fungi</named-content>
            </kwd><kwd>
              <named-content content-type="order">Agaricales</named-content>
            </kwd><kwd>
              <named-content content-type="family">Psathyrellaceae</named-content>
            </kwd></kwd-group><mixed-citation publication-type="journal"><person-group><name><surname>Zhu</surname><given-names>LiYang</given-names></name><name><surname>Bau</surname><given-names>Tolgor</given-names></name></person-group><article-title>﻿Emendation of morphology and infrageneric standards of <italic><tp:taxon-name><tp:taxon-name-part taxon-name-part-type="genus" reg="Parasola">Parasola</tp:taxon-name-part></tp:taxon-name></italic> (<italic><tp:taxon-name><tp:taxon-name-part taxon-name-part-type="family">Psathyrellaceae</tp:taxon-name-part></tp:taxon-name></italic>, <italic><tp:taxon-name><tp:taxon-name-part taxon-name-part-type="order">Agaricales</tp:taxon-name-part></tp:taxon-name></italic>) and its species diversity in China</article-title><source>IMA Fungus</source><day>30</day><month>05</month><year>2025</year><volume>16</volume><pub-id pub-id-type="doi">10.3897/imafungus.16.143796</pub-id></mixed-citation></tp:treatment-meta><tp:nomenclature><label>﻿</label><tp:taxon-name>
            <object-id xmlns:xlink="http://www.w3.org/1999/xlink" content-type="arpha" xlink:type="simple">97A24335-59CE-5DE8-A7D6-D693612E122B</object-id>
            <tp:taxon-name-part taxon-name-part-type="genus" reg="Parasola">Parasola</tp:taxon-name-part>
            <tp:taxon-name-part taxon-name-part-type="species" reg="orientolactea">orientolactea</tp:taxon-name-part>
            <object-id xmlns:xlink="http://www.w3.org/1999/xlink" content-type="mycobank" xlink:type="simple">MB846529</object-id>
          </tp:taxon-name><tp:taxon-authority>T. Bau &amp; L.Y. Zhu</tp:taxon-authority><tp:taxon-status xmlns:xlink="http://www.w3.org/1999/xlink" xlink:type="simple">sp. nov.</tp:taxon-status><xref ref-type="fig" rid="F16">Figs 17g–l</xref><xref ref-type="fig" rid="F18">, 19</xref></tp:nomenclature><tp:treatment-sec sec-type="diagnosis" id="SECID0EBLAM"><title>Diagnosis.</title><p>Pileus lacteous to cream at margin, light brown at center; basidiospores 11.0–11.7 × 11.3–11.8 × 6.9–7.4 μm, with variable shapes, ranging from triangular, pentangular to heart-shape in front view, sometimes with two germ pore, yellow-brown or olive-brown; basidia dimorphic, 2-spored; cheilocystidia 25–47 × 9–22 μm, utriform, ellipsoid, sublageniform, fusiform or clavate; pleurocystidia 40–65 × 13–26 μm, ellipsoid or sublageniform; pileipellis a hymeniderm mixed with clavate and ellipsoid cells; sclerocystidia absent.</p></tp:treatment-sec><tp:treatment-sec sec-type="etymology" id="SECID0EGLAM"><title>Etymology.</title><p>The specific epithet “<italic>orientolactea</italic>” is combined with “oriento” (eastern) which refers the occurrence of the new species in the Far East and “<italic>lactea</italic>” meaning the close affinity to <italic><tp:taxon-name><tp:taxon-name-part taxon-name-part-type="genus" reg="Parasola">Parasola</tp:taxon-name-part><tp:taxon-name-part taxon-name-part-type="species" reg="lactea">lactea</tp:taxon-name-part></tp:taxon-name></italic>.</p></tp:treatment-sec><tp:treatment-sec sec-type="material" id="SECID0ELMAM"><title>Type.</title><p><bold>CHINA</bold> • Jilin Province, Changchun City, National Forest Park, <named-content xmlns:xlink="http://www.w3.org/1999/xlink" content-type="dwc:verbatimCoordinates" xlink:type="simple"><named-content content-type="geo-json" specific-use="{&#34;type&#34;:&#34;Point&#34;,&#34;coordinates&#34;:[125.764167,44.334722]}" id="NCID0EWMAM" xlink:type="simple">43°79'65"N, 125°45'51"E</named-content></named-content>, 202 m a.s.l., August 23<sup>rd</sup> 2021, L. Y. Zhu, HMJAU60350 (Z21082316, holotype).</p></tp:treatment-sec><tp:treatment-sec sec-type="description" id="SECID0E4MAM"><title>Description.</title><p>Pileus 4–7 × 5–9 mm when still closed, 8–13 mm when mature, at first ovoid or ellipsoid, finally almost flattened, often with a depressed disc at center; dry; lacteous to cream at margin and sometimes with brown hue in center when young, pale gray at age, sometimes with water-soaking texture; sulcate-striate almost up to center. Context extremely thin, almost unseen, odor and taste not distinctive. Lamellae medium crowded, free and remote from stipe by pseudocollarium, 1–2 mm in wide, L = 26–39, I = 0 or 1, first white to beige, pale gray to purple-gray when expanded; hardly deliquescent with age. Stipe 35–81 × 1–2 mm, cylindrical, hollow, equal or attenuate towards the apex, white to pale gray, glabrous. Spore print without being recorded.</p><p>Basidiospores [64, 5, 3] (10.2–)11.0–11.7(–14.6) × (10.6–)11.3–11.8(–13.7) × (6.0–)6.9–7.4(–8.1) μm, Q<sub>1</sub> = 0.92–1.07, Q<sub>2</sub> = 1.45–1.86, av. Q<sub>1</sub> = 0.98, av. Q<sub>2</sub> = 1.64; mostly in triangular, pentangular or heart-shape with apical papilla and convex base and occasionally in broad heart-shape or subrectangle when with two germ pore in front view, flattened, ellipsoid to narrow ellipsoid or narrow fabiform in side view; smooth, yellow-brown or olive-brown, with yellow-brown oil droplet; inamyloid; germ pore eccentric, 2.3–4.3 μm wide. Basidia dimorphic, 15–30 × 9–12 μm, sterigma 4–8 μm, clavate, occasionally constricted in middle part, hyaline, 2-spored, surrounded with 4–6 pseudoparaphyses; subhymenium composed of subglobose, ellipsoid, oblong or cylindrical elements, 7–21 × 8–16 μm. Cheilocystidia 25–47 × 9–22 μm, abundant, utriform, ellipsoid, sublageniform, fusiform or clavate, smooth, colorless, thin-walled. Pleurocystidia 40–65 × 13–26 μm, ellipsoid or sublageniform. Lamella trama regular, 4–12 μm wide, hyaline, colorless, thin-walled. Pileipellis a hymeniderm at yellow-brown sulcate, mainly made up of clavate cells, sometimes ellipsoid or utriform with inconspicuous short pedicels, 35–64 × 10–19 μm, hyaline, sometimes with light-brown hue at base; other part of pileus with gray hue a cutis, made up of hyaline, almost colorless hyphae, 4–10 μm; pileus trama hyphae densely interwoven, thin-walled, hyaline, colorless or with pale brown hue, 6–8 μm wide. Sclerocystidia absent. Stipipellis hyphae parallel, 3–6 μm wide, hyaline, thin-walled, often diverticulate; hyphae of stipe trama 8–21 μm wide, colorless, thin-walled; caulocystidia absent. Clamp connection and pseudoclamp present.</p></tp:treatment-sec><tp:treatment-sec sec-type="ecology" id="SECID0EMNAM"><title>Ecology.</title><p>Solitary, subfasciculate, or in small groups, grow on clayey soil in lawns or decayed wood chips or rotten wood in broad-leaf forest with <italic><tp:taxon-name><tp:taxon-name-part taxon-name-part-type="genus" reg="Crataegus">Crataegus</tp:taxon-name-part></tp:taxon-name></italic>, <italic><tp:taxon-name><tp:taxon-name-part taxon-name-part-type="genus" reg="Ulmus">Ulmus</tp:taxon-name-part></tp:taxon-name></italic>, <italic><tp:taxon-name><tp:taxon-name-part taxon-name-part-type="genus" reg="Robinia">Robinia</tp:taxon-name-part></tp:taxon-name></italic> and <italic><tp:taxon-name><tp:taxon-name-part taxon-name-part-type="genus" reg="Quercus">Quercus</tp:taxon-name-part><tp:taxon-name-part taxon-name-part-type="species" reg="mongolica">mongolica</tp:taxon-name-part></tp:taxon-name></italic>. August to September. Only known from China, however, quite common.</p></tp:treatment-sec><tp:treatment-sec sec-type="material" id="SECID0ESOAM"><title>Other specimens examined.</title><p><bold>CHINA</bold> • Same place with holotype, August 31<sup>st</sup> 2021, L. Y. Zhu, HMJAU60348 (Z21083131); • August 23<sup>rd</sup> 2021, L. Y. Zhu, HMJAU60349 (Z21082317); • August 26<sup>th</sup> 2021, L. Y. Zhu, Q. Q. Dong, and Q. Q. Ye, HMJAU60351(Z21082326); • August 24<sup>th</sup> 2021, L. Y. Zhu, X. Wang, F. Guo, and L. S. Mu, HMJAU60352 (Z21082407); • September 18<sup>th</sup> 2021, L. Y. Zhu and Q. Q. Ye, HMJAU60091 (Z21091821); • August 18<sup>th</sup> 2022, L. Y. Zhu and W. N. Hou, HMJAU60085 (Z22081806), HMJAU60086 (Z22081807); <bold>CHINA</bold> • Jilin Province, Changchun City, Changchun Zoological and Botanical Park, <named-content xmlns:xlink="http://www.w3.org/1999/xlink" content-type="dwc:verbatimCoordinates" xlink:type="simple"><named-content content-type="geo-json" specific-use="{&#34;type&#34;:&#34;Point&#34;,&#34;coordinates&#34;:[125.329444,43.863611]}" id="NCID0ELPAM" xlink:type="simple">43°51'49"N, 125°19'46"E</named-content></named-content>, 208 m a.s.l., August 23<sup>rd</sup> 2022, X. Wang, HMJAU60078 (WX379); <bold>CHINA</bold> • Jilin Province, Yanbian Korean Autonomous Prefecture, Antu County, Jianshui River National Wetland Park, <named-content xmlns:xlink="http://www.w3.org/1999/xlink" content-type="dwc:verbatimCoordinates" xlink:type="simple"><named-content content-type="geo-json" specific-use="{&#34;type&#34;:&#34;Point&#34;,&#34;coordinates&#34;:[128.117778,42.413889]}" id="NCID0EXPAM" xlink:type="simple">42°24'50"N, 128°07'04"E</named-content></named-content>, 726 m a.s.l., August 1<sup>st</sup> 2022, H. B. Song and S. E. Wang, HMJAU60088 (S22080103); <bold>CHINA</bold> • Inner Mongolia Autonomous Region, Tongliao City, Horqin Left Back Banner, Daqinggou National Reserve, <named-content xmlns:xlink="http://www.w3.org/1999/xlink" content-type="dwc:verbatimCoordinates" xlink:type="simple"><named-content content-type="geo-json" specific-use="{&#34;type&#34;:&#34;Point&#34;,&#34;coordinates&#34;:[112.192778,42.793056]}" id="NCID0EDQAM" xlink:type="simple">42°47'35"N, 112°11'34"E</named-content></named-content>, 223 m a.s.l., August 23<sup>rd</sup> 2022, T. Bau and L. Y. Zhu, HMJAU60079 (Z2208C3); <bold>CHINA</bold> • Jilin Province, Jilin City, Lake Songhua Scenic Area, <named-content xmlns:xlink="http://www.w3.org/1999/xlink" content-type="dwc:verbatimCoordinates" xlink:type="simple"><named-content content-type="geo-json" specific-use="{&#34;type&#34;:&#34;Point&#34;,&#34;coordinates&#34;:[127.188611,43.202500]}" id="NCID0EPQAM" xlink:type="simple">42°72'09"N, 126°70'79"E</named-content></named-content>, 230 m a.s.l., September 20<sup>th</sup> 2024, X. Y. Zhou, HMJAU67658 (ZXY24092003); <bold>CHINA</bold> • Guizhou Province, Guiyang, Guiyang Forest Park, <named-content xmlns:xlink="http://www.w3.org/1999/xlink" content-type="dwc:verbatimCoordinates" xlink:type="simple"><named-content content-type="geo-json" specific-use="{&#34;type&#34;:&#34;Point&#34;,&#34;coordinates&#34;:[106.755556,26.558611]}" id="NCID0E2QAM" xlink:type="simple">26°33'31"N, 106°45'20"E</named-content></named-content>, 1187 m a.s.l., September 28<sup>th</sup> 2021, T. Bau and L. Y. Zhu, HMJAU60089 (Z21092831); <bold>CHINA</bold> • Guizhou Province, Guiyang City, Changpoling National Forest Park, <named-content xmlns:xlink="http://www.w3.org/1999/xlink" content-type="dwc:verbatimCoordinates" xlink:type="simple"><named-content content-type="geo-json" specific-use="{&#34;type&#34;:&#34;Point&#34;,&#34;coordinates&#34;:[106.668333,26.658611]}" id="NCID0EHRAM" xlink:type="simple">26°39'31"N, 106°40'06"E</named-content></named-content>, 1336 m a.s.l., September 29<sup>th</sup> 2021, T. Bau and L. Y. Zhu, HMJAU60090 (Z21092922).</p></tp:treatment-sec><tp:treatment-sec sec-type="notes" id="SECID0EORAM"><title>Notes.</title><p>Macroscopically, <italic><tp:taxon-name><tp:taxon-name-part taxon-name-part-type="genus" reg="Parasola">Parasola</tp:taxon-name-part><tp:taxon-name-part taxon-name-part-type="species" reg="orientolactea">orientolactea</tp:taxon-name-part></tp:taxon-name></italic> exhibits morphological similarities to <italic><tp:taxon-name><tp:taxon-name-part taxon-name-part-type="genus" reg="Parasola">Parasola</tp:taxon-name-part><tp:taxon-name-part taxon-name-part-type="species" reg="lactea">lactea</tp:taxon-name-part></tp:taxon-name></italic> and <italic><tp:taxon-name><tp:taxon-name-part taxon-name-part-type="genus" reg="Parasola">Parasola</tp:taxon-name-part><tp:taxon-name-part taxon-name-part-type="species" reg="pseudolactea">pseudolactea</tp:taxon-name-part></tp:taxon-name></italic>. However, the newly discovered species could be readily distinguished from the latter two species by several characteristics: The presence of 2-spored basidia, yellow-brown or olive-brown basidiospores that sometimes exhibit two germ pores, and the polymorphic cheilocystidia. Consistent with phylogenetic results, our microscopic observation suggested that <italic><tp:taxon-name><tp:taxon-name-part taxon-name-part-type="genus" reg="Parasola">Parasola</tp:taxon-name-part><tp:taxon-name-part taxon-name-part-type="species" reg="orientolactea">orientolactea</tp:taxon-name-part></tp:taxon-name></italic> is the transition species between <italic><tp:taxon-name><tp:taxon-name-part taxon-name-part-type="genus" reg="Parasola">Parasola</tp:taxon-name-part><tp:taxon-name-part taxon-name-part-type="species" reg="lactea">lactea</tp:taxon-name-part></tp:taxon-name></italic> and <italic><tp:taxon-name><tp:taxon-name-part taxon-name-part-type="genus" reg="Parasola">Parasola</tp:taxon-name-part><tp:taxon-name-part taxon-name-part-type="species" reg="pseudolactea">pseudolactea</tp:taxon-name-part></tp:taxon-name></italic> (as detailed in Table <xref ref-type="table" rid="T4">4</xref>). These three species appear to have relatively restricted geographic distributions, with <italic><tp:taxon-name><tp:taxon-name-part taxon-name-part-type="genus" reg="Parasola">Parasola</tp:taxon-name-part><tp:taxon-name-part taxon-name-part-type="species" reg="lactea">lactea</tp:taxon-name-part></tp:taxon-name></italic> occurring in Europe, <italic><tp:taxon-name><tp:taxon-name-part taxon-name-part-type="genus" reg="Parasola">Parasola</tp:taxon-name-part><tp:taxon-name-part taxon-name-part-type="species" reg="pseudolactea">pseudolactea</tp:taxon-name-part></tp:taxon-name></italic> in Central Asia (reported in Pakistan), and <italic><tp:taxon-name><tp:taxon-name-part taxon-name-part-type="genus" reg="Parasola">Parasola</tp:taxon-name-part><tp:taxon-name-part taxon-name-part-type="species" reg="orientolactea">orientolactea</tp:taxon-name-part></tp:taxon-name></italic> in East Asia (specifically China) (<xref ref-type="bibr" rid="B75">Smith and Hesler 1946</xref>; Uljé 2005; <xref ref-type="bibr" rid="B50">Nagy et al. 2010a</xref>; <xref ref-type="bibr" rid="B29">Hussain et al. 2018</xref>). Although BLAST analysis revealed over 98% sequence similarity among these species, both morphological and phylogenetic evidence strongly support their classification into three distinct clades. Notably, these three species share a unique characteristic within the genus <italic><tp:taxon-name><tp:taxon-name-part taxon-name-part-type="genus" reg="Parasola">Parasola</tp:taxon-name-part></tp:taxon-name></italic>—the absence of pigment in their pileipellis cells.</p><fig id="F18" position="float" orientation="portrait"><object-id xmlns:xlink="http://www.w3.org/1999/xlink" content-type="doi" xlink:type="simple">10.3897/imafungus.16.143796.figure19</object-id><object-id xmlns:xlink="http://www.w3.org/1999/xlink" content-type="arpha" xlink:type="simple">973A29AA-52D5-5D4D-9920-5E8AF0B7A158</object-id><label>Figure 19.</label><caption><p>Basidiomata and microscopic structures of <italic><tp:taxon-name><tp:taxon-name-part taxon-name-part-type="genus" reg="Parasola">Parasola</tp:taxon-name-part><tp:taxon-name-part taxon-name-part-type="species" reg="orientolactea">orientolactea</tp:taxon-name-part></tp:taxon-name></italic>: <bold>a</bold> basidiomata (HMJAU60086, HMJAU60350), <bold>b</bold> pileipellis (HMJAU60086, HMJAU60090), <bold>c</bold> basidiospores (HMJAU60086, HMJAU60090, HMJAU60350), <bold>d</bold> basidia (HMJAU60350, HMJAU60349), <bold>e</bold> cheilocystidia (HMJAU60086, HMJAU60350), <bold>f</bold> pleurocystidia (HMJAU60086, HMJAU60350), <bold>g</bold> stipitipellis (HMJAU60350). Scale bars: 1 cm (<bold>a</bold>); 10 μm (<bold>b–g</bold>).</p></caption><graphic xmlns:xlink="http://www.w3.org/1999/xlink" xlink:href="imafungus-16-e143796-g019.jpg" position="float" orientation="portrait" xlink:type="simple" id="oo_1341978.jpg"><uri content-type="original_file" xlink:type="simple">https://binary.pensoft.net/fig/1341978</uri></graphic></fig><table-wrap id="T4" position="float" orientation="portrait"><label>Table 4.</label><caption><p>Characteristics distinguishing <italic><tp:taxon-name><tp:taxon-name-part taxon-name-part-type="genus" reg="Parasola">Parasola</tp:taxon-name-part><tp:taxon-name-part taxon-name-part-type="species" reg="lactea">lactea</tp:taxon-name-part></tp:taxon-name></italic> and <italic><tp:taxon-name><tp:taxon-name-part taxon-name-part-type="genus" reg="Parasola">Parasola</tp:taxon-name-part><tp:taxon-name-part taxon-name-part-type="species" reg="orientolactea">orientolactea</tp:taxon-name-part></tp:taxon-name></italic> and <italic><tp:taxon-name><tp:taxon-name-part taxon-name-part-type="genus" reg="Parasola">Parasola</tp:taxon-name-part><tp:taxon-name-part taxon-name-part-type="species" reg="pseudolactea">pseudolactea</tp:taxon-name-part></tp:taxon-name></italic>.</p></caption><table id="TID0EQMBM" rules="all"><tbody><tr><th rowspan="2" colspan="1">Taxa</th><th rowspan="1" colspan="2">Basidiospores</th><th rowspan="1" colspan="2">Cheilocystidia</th></tr><tr><th rowspan="1" colspan="1">size</th><th rowspan="1" colspan="1">shape</th><th rowspan="1" colspan="1">size</th><th rowspan="1" colspan="1">Shape</th></tr><tr><td rowspan="1" colspan="1">
                    <italic>
                      <tp:taxon-name><tp:taxon-name-part taxon-name-part-type="genus" reg="Parasola">Parasola</tp:taxon-name-part><tp:taxon-name-part taxon-name-part-type="species" reg="lactea">lactea</tp:taxon-name-part></tp:taxon-name>
                    </italic>
                  </td><td rowspan="1" colspan="1">8.1–11.8 × 7.1–10.5 × 5.3–7.0 μm</td><td rowspan="1" colspan="1">rounded 5-angular and heart-shaped</td><td rowspan="1" colspan="1">23–40 × 10–17 μm</td><td rowspan="1" colspan="1">utriform or lageniform</td></tr><tr><td rowspan="1" colspan="1">
                    <italic>
                      <tp:taxon-name><tp:taxon-name-part taxon-name-part-type="genus" reg="Parasola">Parasola</tp:taxon-name-part><tp:taxon-name-part taxon-name-part-type="species" reg="orientolactea">orientolactea</tp:taxon-name-part></tp:taxon-name>
                    </italic>
                  </td><td rowspan="1" colspan="1">11.0–11.7 × 11.3–11.8 × 6.9–7.4 μm</td><td rowspan="1" colspan="1">rounded 3, 5-angular and heart-shaped</td><td rowspan="1" colspan="1">25–47 × 9–22 μm</td><td rowspan="1" colspan="1">utriform, ellipsoid, sublageniform, fusiform and clavate</td></tr><tr><td rowspan="1" colspan="1">
                    <italic>
                      <tp:taxon-name><tp:taxon-name-part taxon-name-part-type="genus" reg="Parasola">Parasola</tp:taxon-name-part><tp:taxon-name-part taxon-name-part-type="species" reg="pseudolactea">pseudolactea</tp:taxon-name-part></tp:taxon-name>
                    </italic>
                  </td><td rowspan="1" colspan="1">13.5–14.5 × 10.5–12.0 × 9.5-–10.5 μm</td><td rowspan="1" colspan="1">rounded 3-angular and heart-shaped</td><td rowspan="1" colspan="1">55–70 × 22–29 μm</td><td rowspan="1" colspan="1">clavate, broadly clavate to broadly cylindrical</td></tr></tbody></table></table-wrap></tp:treatment-sec><tp:treatment-sec><!--Section generated to contain objects referenced in tp:taxon-treatment.--><fig id="F16" position="float" orientation="portrait"><object-id xmlns:xlink="http://www.w3.org/1999/xlink" content-type="doi" xlink:type="simple">10.3897/imafungus.16.143796.figure17</object-id><object-id xmlns:xlink="http://www.w3.org/1999/xlink" content-type="arpha" xlink:type="simple">346DC76C-CF03-537F-ABA6-4D3013D9F086</object-id><label>Figure 17.</label><caption><p>Basidiomata of species in Clade Lactea in <tp:taxon-name><tp:taxon-name-part taxon-name-part-type="infraspecific-rank">sect.</tp:taxon-name-part><tp:taxon-name-part taxon-name-part-type="section" reg="Parasola">Parasola</tp:taxon-name-part></tp:taxon-name>. <bold>a–f</bold><italic><tp:taxon-name><tp:taxon-name-part taxon-name-part-type="genus" reg="Parasola">Parasola</tp:taxon-name-part><tp:taxon-name-part taxon-name-part-type="species" reg="eburnea">eburnea</tp:taxon-name-part></tp:taxon-name></italic>: <bold>a</bold> HMJAU60080, <bold>b</bold> HMJAU60083, <bold>c</bold> HMJAU60081, <bold>d</bold> HMJAU60347, <bold>e</bold> HMJAU60082, <bold>f</bold> HMJAU60362; <bold>g–l</bold><italic><tp:taxon-name><tp:taxon-name-part taxon-name-part-type="genus" reg="Parasola">Parasola</tp:taxon-name-part><tp:taxon-name-part taxon-name-part-type="species" reg="orientolactea">orientolactea</tp:taxon-name-part></tp:taxon-name></italic>: <bold>g</bold> HMJAU60348, <bold>h</bold> HMJAU60350, <bold>i</bold> HMJAU60085, <bold>j</bold> HMJAU60091, <bold>k</bold> HMJAU60086, <bold>l</bold> HMJAU60089; <bold>m–o</bold><italic><tp:taxon-name><tp:taxon-name-part taxon-name-part-type="genus" reg="Parasola">Parasola</tp:taxon-name-part><tp:taxon-name-part taxon-name-part-type="species" reg="kuehneri">kuehneri</tp:taxon-name-part></tp:taxon-name></italic>: <bold>m</bold> HMJAU60343, <bold>n</bold> HMJAU60344, <bold>o</bold> HMJAU60077.</p></caption><graphic xmlns:xlink="http://www.w3.org/1999/xlink" xlink:href="imafungus-16-e143796-g017.jpg" position="float" orientation="portrait" xlink:type="simple" id="oo_1341976.jpg"><uri content-type="original_file" xlink:type="simple">https://binary.pensoft.net/fig/1341976</uri></graphic></fig></tp:treatment-sec><ref-list><ref id="B75"><mixed-citation xmlns:xlink="http://www.w3.org/1999/xlink" xlink:type="simple"><person-group><name name-style="western"><surname>Smith</surname><given-names>AH</given-names></name><name name-style="western"><surname>Hesler</surname><given-names>LR</given-names></name></person-group> (<year>1946</year>) <article-title>New and unusual dark-spored agarics from North America.</article-title><source>Journal of the Elisha Mitchell Scientific Society</source><volume>62</volume>(<issue>2</issue>): <fpage>177</fpage>–<lpage>200</lpage>.</mixed-citation></ref><ref id="B50"><mixed-citation xmlns:xlink="http://www.w3.org/1999/xlink" xlink:type="simple"><person-group><name name-style="western"><surname>Nagy</surname><given-names>LG</given-names></name><name name-style="western"><surname>Vágvölgyi</surname><given-names>C</given-names></name><name name-style="western"><surname>Papp</surname><given-names>T</given-names></name></person-group> (<year>2010a</year>) <article-title>Type studies and nomenclatural revisions in <italic><tp:taxon-name><tp:taxon-name-part taxon-name-part-type="genus">Parasola</tp:taxon-name-part></tp:taxon-name> (<tp:taxon-name><tp:taxon-name-part taxon-name-part-type="family">Psathyrellaceae</tp:taxon-name-part></tp:taxon-name>)</italic> and related taxa.</article-title><source>Mycotaxon</source><volume>112</volume>(<issue>1</issue>): <fpage>103</fpage>–<lpage>141</lpage>. <ext-link xlink:href="10.5248/112.103" ext-link-type="doi" xlink:type="simple">https://doi.org/10.5248/112.103</ext-link></mixed-citation></ref><ref id="B29"><mixed-citation xmlns:xlink="http://www.w3.org/1999/xlink" xlink:type="simple"><person-group><name name-style="western"><surname>Hussain</surname><given-names>S</given-names></name><name name-style="western"><surname>Ahmad</surname><given-names>H</given-names></name><etal/></person-group> (<year>2018</year>) The genus <italic><tp:taxon-name><tp:taxon-name-part taxon-name-part-type="genus">Parasola</tp:taxon-name-part></tp:taxon-name></italic> in Pakistan with the description of two new species. MycoKeys (30): 41. <ext-link xlink:href="10.3897/mycokeys.30.21430" ext-link-type="doi" xlink:type="simple">https://doi.org/10.3897/mycokeys.30.21430</ext-link></mixed-citation></ref></ref-list></tp:taxon-treatment>
