# Supplementary material for: ﻿Emendation of morphology and infrageneric standards of Parasola (Psathyrellaceae, Agaricales) and its species diversity in China
Source: IMA Fungus. 2025 May 30;16:e143796. doi: 10.3897/imafungus.16.143796 (PMC12144557; doi:10.3897/imafungus.16.143796)
Supplement: XML Treatment for Parasola kuehneri [file imafungus.16.143796-treatment14.xml]

<!DOCTYPE tp:taxon-treatment
  PUBLIC "-//TaxonX//DTD Taxonomic Treatment Publishing DTD v0 20100105//EN" "tax-treatment-NSO.dtd">
<tp:taxon-treatment xmlns:tp="http://www.plazi.org/taxpub"><tp:treatment-meta><kwd-group><label>Taxon classification</label><kwd>
              <named-content content-type="kingdom">Fungi</named-content>
            </kwd><kwd>
              <named-content content-type="order">Agaricales</named-content>
            </kwd><kwd>
              <named-content content-type="family">Psathyrellaceae</named-content>
            </kwd></kwd-group><mixed-citation publication-type="journal"><person-group><name><surname>Zhu</surname><given-names>LiYang</given-names></name><name><surname>Bau</surname><given-names>Tolgor</given-names></name></person-group><article-title>﻿Emendation of morphology and infrageneric standards of <italic><tp:taxon-name><tp:taxon-name-part taxon-name-part-type="genus" reg="Parasola">Parasola</tp:taxon-name-part></tp:taxon-name></italic> (<italic><tp:taxon-name><tp:taxon-name-part taxon-name-part-type="family">Psathyrellaceae</tp:taxon-name-part></tp:taxon-name></italic>, <italic><tp:taxon-name><tp:taxon-name-part taxon-name-part-type="order">Agaricales</tp:taxon-name-part></tp:taxon-name></italic>) and its species diversity in China</article-title><source>IMA Fungus</source><day>30</day><month>05</month><year>2025</year><volume>16</volume><pub-id pub-id-type="doi">10.3897/imafungus.16.143796</pub-id></mixed-citation></tp:treatment-meta><tp:nomenclature><label>﻿</label><tp:taxon-name>
            <object-id xmlns:xlink="http://www.w3.org/1999/xlink" content-type="arpha" xlink:type="simple">DBE2DBAB-ED34-517A-B084-3D473D57D369</object-id>
            <tp:taxon-name-part taxon-name-part-type="genus" reg="Parasola">Parasola</tp:taxon-name-part>
            <tp:taxon-name-part taxon-name-part-type="species" reg="kuehneri">kuehneri</tp:taxon-name-part>
          </tp:taxon-name><tp:taxon-authority>(Uljé &amp; Bas) Redhead, Vilgalys &amp; Hopple, in Redhead, Vilgalys, Moncalvo, Johnson &amp; Hopple, Taxon 50(1): 235 (2001).</tp:taxon-authority><xref ref-type="fig" rid="F16">Figs 17m–o</xref><xref ref-type="fig" rid="F19">, 20</xref></tp:nomenclature><tp:treatment-sec sec-type="Basionym" id="SECID0E53AM"><title>Basionym.</title><p><italic><tp:taxon-name><tp:taxon-name-part taxon-name-part-type="genus" reg="Coprinus">Coprinus</tp:taxon-name-part><tp:taxon-name-part taxon-name-part-type="species" reg="kuehneri">kuehneri</tp:taxon-name-part></tp:taxon-name></italic> Uljé &amp; Bas, Persoonia 13(4): 438 (1988).</p></tp:treatment-sec><tp:treatment-sec sec-type="description" id="SECID0EP4AM"><title>Description.</title><p>Pileus 7–9 × 9–14 mm when still closed, up to 19 mm when mature, at first subglobose or ovoid, expanded pileus conical or occasionally flattened; dry; ochreous to red-brown at center, especially when young, usually with shades of gray at margin; at first with distinct longitudinal ridge at center, sulcate-striate up to 3/4 part from margin to center at age, sometimes with cracking edge. Context extremely thin, almost unseen in membrane part of pileus, whitish, young transparent light yellow or slightly brown-gray, brittle, odor and taste not distinctive. Lamellae rather crowded, free, 1–3 mm in wide, L = 46–53, I = 0 or 1, first white to beige, then become pale gray, brown-gray or gray, hardly deliquescent with age. Stipe 46–105 × 2 mm, cylindrical, hollow, almost equal or attenuate towards the apex, sordid white or cream, with brown or ochreous hue at bottom of stipe, glabrous; with white tomentose at base. Spore print not recorded.</p><p>Basidiospores (8.5–)9.3–10.5(–12.9) × (7.4–)7.9–8.7(–10.5) × (6.3–)6.5–6.9(–7.5) μm, Q<sub>1</sub> = 1.15–1.29, Q<sub>2</sub> = 1.30–1.52, av. Q<sub>1</sub> = 1.21, av. Q<sub>2</sub> = 1.44; strongly lentiform, round-angled triangular, rhomboid, ovoid or mitriform, usually with apical papilla and convex base in face view, ellipsoid to narrow ellipsoid in side view; smooth, yellow-brown to brown-black in water and red-brown in 5% KOH, with yellow-brown oil droplet; inamyloid; germ pore eccentric, 1.7–2.8 μm in wide. Basidia dimorphic, 18–36 × 8–10 μm, with brachybasidia which are up to 15 μm in length, sterigma 3–6 μm, clavate, sometimes constricted in middle part, hyaline, 4- or 2-spored, surrounded with 4–7 pseudoparaphyses; subhymenium composed of ellipsoid, oblong or cylindrical elements, 12–28 × 8–17 μm. Cheilocystidia 33–55 × 14–23 μm, abundant, ellipsoid, fusiform or sublageniform, sometimes with a capitate apex, rarely globose, smooth, colorless, thin-walled. Pleurocystidia 46–76 × 17–33 μm, sublageniform or (sub)cylindrical, usually constricted in middle part. Lamella trama regular, 10–19 μm wide, hyaline, colorless, thin-walled. Pileipellis a hymeniderm at yellow-brown sulcate, mainly made up of clavate cells or rarely sphaeropedunculate cells, 25–43 × 13–18 μm, hyaline, with brown hue at base in most cases; other part of pileus with gray hue a cutis, made up of hyaline, almost colorless hyphae, 5–11 μm; pileus trama hyphae densely interwoven, thin-walled, hyaline, yellow-brown to brown, 3–7 μm wide. Sclerocystidia absent. Stipipellis hyphae parallel, 3–7 μm wide, hyaline, thin-walled, often diverticulate; hyphae of stipe trama 11–24 μm wide, colorless, thin-walled; caulocystidia unseen. Clamp-connection and pseudoclamps present.</p></tp:treatment-sec><tp:treatment-sec sec-type="ecology" id="SECID0E54AM"><title>Ecology.</title><p>Solitary, fasciculate, or in small groups, usually grow on soil in grassy place (especially near trunks) or soil-covered wood. Fruiting in June to August. Recorded with certainty from Netherlands, France, Germany, British, Poland and Italy in Europe (<xref ref-type="bibr" rid="B85">Uljé and Bas 1988</xref>; Uljé 2005), Japan in Asia (treated as <tp:taxon-name><tp:taxon-name-part taxon-name-part-type="genus" reg="Coprinus">Coprinus</tp:taxon-name-part><tp:taxon-name-part taxon-name-part-type="species" reg="plicatilis">plicatilis</tp:taxon-name-part><tp:taxon-name-part taxon-name-part-type="infraspecific-rank">f.</tp:taxon-name-part><tp:taxon-name-part taxon-name-part-type="form" reg="microsporus">microsporus</tp:taxon-name-part></tp:taxon-name>) (Hongo and Aoki 1964); other reports also from North America and Oceania (f) ; only known from Jilin Province in China so far.</p></tp:treatment-sec><tp:treatment-sec sec-type="material" id="SECID0EZ5AM"><title>Specimens examined.</title><p><bold>CHINA</bold> • Jilin Province, Changchun City, campus of Jilin Agricultural University, <named-content xmlns:xlink="http://www.w3.org/1999/xlink" content-type="dwc:verbatimCoordinates" xlink:type="simple"><named-content content-type="geo-json" specific-use="{&#34;type&#34;:&#34;Point&#34;,&#34;coordinates&#34;:[125.694167,44.363889]}" id="NCID0EE6AM" xlink:type="simple">43°81'50"N, 125°40'99"E</named-content></named-content>, 147 m a.s.l., June 18<sup>th</sup> 2021, L. Y. Zhu, HMJAU60343 (Z1); • same place as HMJAU60343, June 19<sup>th</sup> 2021, L. Y. Zhu, HMJAU60344 (Z2); <bold>CHINA</bold> • Jinlin Province, Jilin City, Jiaohe, Qianjin Forest Farm, <named-content xmlns:xlink="http://www.w3.org/1999/xlink" content-type="dwc:verbatimCoordinates" xlink:type="simple"><named-content content-type="geo-json" specific-use="{&#34;type&#34;:&#34;Point&#34;,&#34;coordinates&#34;:[127.649167,43.910278]}" id="NCID0ES6AM" xlink:type="simple">43°54'37"N, 127°38'57"E</named-content></named-content>, 341 m a.s.l., July 22<sup>nd</sup> 2022, L. Y. Zhu and H. B. Song, HMJAU60078 (Z22072231); <bold>CHINA</bold> • Jilin Province, Jilin City, Jiaohe City, Shansong Ridge, <named-content xmlns:xlink="http://www.w3.org/1999/xlink" content-type="dwc:verbatimCoordinates" xlink:type="simple"><named-content content-type="geo-json" specific-use="{&#34;type&#34;:&#34;Point&#34;,&#34;coordinates&#34;:[127.135278,43.549167]}" id="NCID0E56AM" xlink:type="simple">43°32'57"N, 127°08'07"E</named-content></named-content>, 333 m a.s.l., July 25<sup>th</sup> 2022, T. Bau, L. Y. Zhu and S. E. Wang, HMJAU60077 (Z22072530).</p></tp:treatment-sec><tp:treatment-sec sec-type="notes" id="SECID0EFABM"><title>Notes.</title><p><italic><tp:taxon-name><tp:taxon-name-part taxon-name-part-type="genus" reg="Parasola">Parasola</tp:taxon-name-part><tp:taxon-name-part taxon-name-part-type="species" reg="kuehneri">kuehneri</tp:taxon-name-part></tp:taxon-name></italic> could be easily distinguished from other species in <italic><tp:taxon-name><tp:taxon-name-part taxon-name-part-type="genus" reg="Parasola">Parasola</tp:taxon-name-part></tp:taxon-name></italic> with its distinct pileus which have red-brown hue and longitudinal ridge at center. It is recorded that <italic><tp:taxon-name><tp:taxon-name-part taxon-name-part-type="genus" reg="Parasola">Parasola</tp:taxon-name-part><tp:taxon-name-part taxon-name-part-type="species" reg="kuehneri">kuehneri</tp:taxon-name-part></tp:taxon-name></italic> from Europe have relatively small basidiospores (6.5–10.8 × 5.5–8.2 × 5.0–6.3 μm) which are sometimes heart-shaped and larger cheilocystidia and pleurocystidia which are up to 80 μm and 100 μm, respectively; besides, the European groups prefer to be terrestrial on naked soil that differs from our observations (<xref ref-type="bibr" rid="B85">Uljé and Bas 1988</xref>; Uljé 2005; <xref ref-type="bibr" rid="B70">Schafer 2014</xref>). <italic><tp:taxon-name><tp:taxon-name-part taxon-name-part-type="genus" reg="Parasola">Parasola</tp:taxon-name-part><tp:taxon-name-part taxon-name-part-type="species" reg="kuehneri">kuehneri</tp:taxon-name-part></tp:taxon-name></italic> was recognized as a variety of <italic><tp:taxon-name><tp:taxon-name-part taxon-name-part-type="genus" reg="Parasola">Parasola</tp:taxon-name-part><tp:taxon-name-part taxon-name-part-type="species" reg="plicatilis">plicatilis</tp:taxon-name-part></tp:taxon-name></italic> (<xref ref-type="bibr" rid="B37">Kühner and Josserand 1934</xref>; Hongo and Aoki 1964), while the latter have larger basidiospores (10.0–14.5 × 7.0–10.5 × 6.5–8.0 μm) (Uljé 2005).</p><fig id="F19" position="float" orientation="portrait"><object-id xmlns:xlink="http://www.w3.org/1999/xlink" content-type="doi" xlink:type="simple">10.3897/imafungus.16.143796.figure20</object-id><object-id xmlns:xlink="http://www.w3.org/1999/xlink" content-type="arpha" xlink:type="simple">8986AE1F-E526-53C2-A64D-833C46B360D1</object-id><label>Figure 20.</label><caption><p>Basidiomata and microscopic structures of <italic><tp:taxon-name><tp:taxon-name-part taxon-name-part-type="genus" reg="Parasola">Parasola</tp:taxon-name-part><tp:taxon-name-part taxon-name-part-type="species" reg="kuehneri">kuehneri</tp:taxon-name-part></tp:taxon-name></italic>: <bold>a</bold> basidiomata (HMJAU60343, HMJAU60344); <bold>b</bold> pileipellis (HMJAU60344), <bold>c</bold> basidiospores (HMJAU60344, HMJAU60078), <bold>d</bold> basidia (HMJAU60344), <bold>e</bold> cheilocystidia (HMJAU60343, HMJAU60344), <bold>f</bold> pleurocystidia (HMJAU60342), <bold>g</bold> stipitipellis (HMJAU60343). Scale bars: 1 cm (<bold>a</bold>); 10 μm (<bold>b–g</bold>).</p></caption><graphic xmlns:xlink="http://www.w3.org/1999/xlink" xlink:href="imafungus-16-e143796-g020.jpg" position="float" orientation="portrait" xlink:type="simple" id="oo_1341979.jpg"><uri content-type="original_file" xlink:type="simple">https://binary.pensoft.net/fig/1341979</uri></graphic></fig><sec sec-type="﻿Key to Parasola" id="SECID0EUDBM"><title>﻿Key to <italic><tp:taxon-name><tp:taxon-name-part taxon-name-part-type="genus" reg="Parasola">Parasola</tp:taxon-name-part></tp:taxon-name></italic></title><table-wrap content-type="key" position="anchor" orientation="portrait"><table id="TID0EE1AG" rules="all"><tbody><tr><td rowspan="1" colspan="1">1</td><td rowspan="1" colspan="1">Basidiomata <tp:taxon-name><tp:taxon-name-part taxon-name-part-type="genus" reg="Parasola"/><tp:taxon-name-part taxon-name-part-type="species" reg="psathyrelloid">psathyrelloid</tp:taxon-name-part></tp:taxon-name>; lamellae adnate; basidia monomorphic; caulocystidia even distributed at upper part of stipe</td><td rowspan="1" colspan="1">
                      <bold>
                        <tp:taxon-name><tp:taxon-name-part taxon-name-part-type="infraspecific-rank">sect.</tp:taxon-name-part><tp:taxon-name-part taxon-name-part-type="section" reg="Conopileae">Conopileae</tp:taxon-name-part></tp:taxon-name>
                      </bold>
                    </td></tr><tr><td rowspan="1" colspan="1">–</td><td rowspan="1" colspan="1">Basidiomata non-<tp:taxon-name><tp:taxon-name-part taxon-name-part-type="genus" reg="Parasola"/><tp:taxon-name-part taxon-name-part-type="species" reg="psathyrelloid">psathyrelloid</tp:taxon-name-part></tp:taxon-name>; lamellae free; basidia dimorphic; caulocystidia accumulate at upper part of stipe</td><td rowspan="1" colspan="1">
                      <bold>
                        <tp:taxon-name><tp:taxon-name-part taxon-name-part-type="infraspecific-rank">sect.</tp:taxon-name-part><tp:taxon-name-part taxon-name-part-type="section" reg="Parasola">Parasola</tp:taxon-name-part></tp:taxon-name>
                      </bold>
                    </td></tr></tbody></table></table-wrap></sec><sec sec-type="﻿Key to sect. Conopileae" id="SECID0EGGBM"><title>﻿Key to <tp:taxon-name><tp:taxon-name-part taxon-name-part-type="infraspecific-rank">sect.</tp:taxon-name-part><tp:taxon-name-part taxon-name-part-type="section" reg="Conopileae">Conopileae</tp:taxon-name-part></tp:taxon-name></title><table-wrap content-type="key" position="anchor" orientation="portrait"><table id="TID0EJ3AG" rules="all"><tbody><tr><td rowspan="1" colspan="1">1</td><td rowspan="1" colspan="1">Pileus without finely sulcate-striate margin</td><td rowspan="1" colspan="1">
                      <bold>2</bold>
                    </td></tr><tr><td rowspan="1" colspan="1">–</td><td rowspan="1" colspan="1">Pileus with finely sulcate-striate margin</td><td rowspan="1" colspan="1">
                      <bold>3</bold>
                    </td></tr><tr><td rowspan="1" colspan="1">2</td><td rowspan="1" colspan="1">Basidiomata small-sized; pileus lacteous to pale brown-gray when mature</td><td rowspan="1" colspan="1">
                      <bold>
                        <italic>
                          <tp:taxon-name><tp:taxon-name-part taxon-name-part-type="genus" reg="Parasola">Parasola</tp:taxon-name-part><tp:taxon-name-part taxon-name-part-type="species" reg="crispa">crispa</tp:taxon-name-part></tp:taxon-name>
                        </italic>
                      </bold>
                    </td></tr><tr><td rowspan="1" colspan="1">–</td><td rowspan="1" colspan="1">Basidiomata middle-sized; pileus brown to dark brown when mature</td><td rowspan="1" colspan="1">
                      <bold>
                        <italic>
                          <tp:taxon-name><tp:taxon-name-part taxon-name-part-type="genus" reg="Parasola">Parasola</tp:taxon-name-part><tp:taxon-name-part taxon-name-part-type="species" reg="conopilea">conopilea</tp:taxon-name-part></tp:taxon-name>
                        </italic>
                      </bold>
                    </td></tr><tr><td rowspan="1" colspan="1">3</td><td rowspan="1" colspan="1">Specialized pileipellis cells which resemble to pileocystidia present</td><td rowspan="1" colspan="1">
                      <bold>
                        <italic>
                          <tp:taxon-name><tp:taxon-name-part taxon-name-part-type="genus" reg="Parasola">Parasola</tp:taxon-name-part><tp:taxon-name-part taxon-name-part-type="species" reg="cinnamomescens">cinnamomescens</tp:taxon-name-part></tp:taxon-name>
                        </italic>
                      </bold>
                    </td></tr><tr><td rowspan="1" colspan="1">–</td><td rowspan="1" colspan="1">Specialized pileipellis cells which resemble to pileocystidia absent</td><td rowspan="1" colspan="1">
                      <bold>
                        <italic>
                          <tp:taxon-name><tp:taxon-name-part taxon-name-part-type="genus" reg="Parasola">Parasola</tp:taxon-name-part><tp:taxon-name-part taxon-name-part-type="species" reg="psathyrelloides">psathyrelloides</tp:taxon-name-part></tp:taxon-name>
                        </italic>
                      </bold>
                    </td></tr></tbody></table></table-wrap></sec><sec sec-type="﻿Key to sect. Parasola" id="SECID0E1KBM"><title>﻿Key to <tp:taxon-name><tp:taxon-name-part taxon-name-part-type="infraspecific-rank">sect.</tp:taxon-name-part><tp:taxon-name-part taxon-name-part-type="section" reg="Parasola">Parasola</tp:taxon-name-part></tp:taxon-name></title><table-wrap content-type="key" position="anchor" orientation="portrait"><table id="TID0EYABG" rules="all"><tbody><tr><td rowspan="1" colspan="1">1</td><td rowspan="1" colspan="1">Basidiomata secotioid</td><td rowspan="1" colspan="1">
                      <bold>
                        <italic>
                          <tp:taxon-name><tp:taxon-name-part taxon-name-part-type="genus" reg="Parasola">Parasola</tp:taxon-name-part><tp:taxon-name-part taxon-name-part-type="species" reg="aporos">aporos</tp:taxon-name-part></tp:taxon-name>
                        </italic>
                      </bold>
                    </td></tr><tr><td rowspan="1" colspan="1">–</td><td rowspan="1" colspan="1">Basiodiomata parasoloid</td><td rowspan="1" colspan="1">
                      <bold>2</bold>
                    </td></tr><tr><td rowspan="1" colspan="1">2</td><td rowspan="1" colspan="1">Sclerocystidia present.</td><td rowspan="1" colspan="1">
                      <bold>3</bold>
                    </td></tr><tr><td rowspan="1" colspan="1">–</td><td rowspan="1" colspan="1">Sclerocystidia absent</td><td rowspan="1" colspan="1">
                      <bold>7</bold>
                    </td></tr><tr><td rowspan="1" colspan="1">3</td><td rowspan="1" colspan="1">Average length of basidiospores around 17 μm; germ pore eccentric</td><td rowspan="1" colspan="1">
                      <bold>
                        <italic>
                          <tp:taxon-name><tp:taxon-name-part taxon-name-part-type="genus" reg="Parasola">Parasola</tp:taxon-name-part><tp:taxon-name-part taxon-name-part-type="species" reg="malakandensis">malakandensis</tp:taxon-name-part></tp:taxon-name>
                        </italic>
                      </bold>
                    </td></tr><tr><td rowspan="1" colspan="1">–</td><td rowspan="1" colspan="1">Average length of basidiospores less than 15 μm; germ pore central</td><td rowspan="1" colspan="1">
                      <bold>4</bold>
                    </td></tr><tr><td rowspan="1" colspan="1">4</td><td rowspan="1" colspan="1">Pileus in gray hue when mature</td><td rowspan="1" colspan="1">
                      <bold>5</bold>
                    </td></tr><tr><td rowspan="1" colspan="1">–</td><td rowspan="1" colspan="1">Pileus in ochreous or brown hue when mature</td><td rowspan="1" colspan="1">
                      <bold>6</bold>
                    </td></tr><tr><td rowspan="1" colspan="1">5</td><td rowspan="1" colspan="1">Sclerocystidia very thick, often stick together, thickness over 2 μm; pleurocystidia clavate; basidiospores usually with rounded angles</td><td rowspan="1" colspan="1">
                      <bold>
                        <italic>
                          <tp:taxon-name><tp:taxon-name-part taxon-name-part-type="genus" reg="Parasola">Parasola</tp:taxon-name-part><tp:taxon-name-part taxon-name-part-type="species" reg="setulosa">setulosa</tp:taxon-name-part></tp:taxon-name>
                        </italic>
                      </bold>
                    </td></tr><tr><td rowspan="1" colspan="1">–</td><td rowspan="1" colspan="1">Sclerocystidia medium thick, thickness around 1 μm; pleurocystidia subcylindrical or lageniform; basidiospores without rounded angles</td><td rowspan="1" colspan="1">
                      <bold>
                        <italic>
                          <tp:taxon-name><tp:taxon-name-part taxon-name-part-type="genus" reg="Parasola">Parasola</tp:taxon-name-part><tp:taxon-name-part taxon-name-part-type="species" reg="grisella">grisella</tp:taxon-name-part></tp:taxon-name>
                        </italic>
                      </bold>
                    </td></tr><tr><td rowspan="1" colspan="1">6</td><td rowspan="1" colspan="1">Basidiospores usually present constriction in middle part</td><td rowspan="1" colspan="1">
                      <bold>
                        <italic>
                          <tp:taxon-name><tp:taxon-name-part taxon-name-part-type="genus" reg="Parasola">Parasola</tp:taxon-name-part><tp:taxon-name-part taxon-name-part-type="species" reg="constrictospora">constrictospora</tp:taxon-name-part></tp:taxon-name>
                        </italic>
                      </bold>
                    </td></tr><tr><td rowspan="1" colspan="1">–</td><td rowspan="1" colspan="1">Basidiospores without constriction</td><td rowspan="1" colspan="1">
                      <bold>
                        <italic>
                          <tp:taxon-name><tp:taxon-name-part taxon-name-part-type="genus" reg="Parasola">Parasola</tp:taxon-name-part><tp:taxon-name-part taxon-name-part-type="species" reg="auricoma">auricoma</tp:taxon-name-part></tp:taxon-name>
                        </italic>
                      </bold>
                    </td></tr><tr><td rowspan="1" colspan="1">7</td><td rowspan="1" colspan="1">Basidiocarps always or usually grow on dung</td><td rowspan="1" colspan="1">
                      <bold>8</bold>
                    </td></tr><tr><td rowspan="1" colspan="1">–</td><td rowspan="1" colspan="1">Basidiocarps mainly grow on other substrates</td><td rowspan="1" colspan="1">
                      <bold>10</bold>
                    </td></tr><tr><td rowspan="1" colspan="1">8</td><td rowspan="1" colspan="1">Pileus with purple hue</td><td rowspan="1" colspan="1">
                      <bold>
                        <italic>
                          <tp:taxon-name><tp:taxon-name-part taxon-name-part-type="genus" reg="Parasola">Parasola</tp:taxon-name-part><tp:taxon-name-part taxon-name-part-type="species" reg="parvula">parvula</tp:taxon-name-part></tp:taxon-name>
                        </italic>
                      </bold>
                    </td></tr><tr><td rowspan="1" colspan="1">–</td><td rowspan="1" colspan="1">Pileus without purple hue</td><td rowspan="1" colspan="1">
                      <bold>9</bold>
                    </td></tr><tr><td rowspan="1" colspan="1">9</td><td rowspan="1" colspan="1">Basidia 2-spored</td><td rowspan="1" colspan="1">
                      <bold>
                        <italic>
                          <tp:taxon-name><tp:taxon-name-part taxon-name-part-type="genus" reg="Parasola">Parasola</tp:taxon-name-part><tp:taxon-name-part taxon-name-part-type="species" reg="cuniculorum">cuniculorum</tp:taxon-name-part></tp:taxon-name>
                        </italic>
                      </bold>
                    </td></tr><tr><td rowspan="1" colspan="1">–</td><td rowspan="1" colspan="1">Basidia 4-spored</td><td rowspan="1" colspan="1">
                      <bold>
                        <italic>
                          <tp:taxon-name><tp:taxon-name-part taxon-name-part-type="genus" reg="Parasola">Parasola</tp:taxon-name-part><tp:taxon-name-part taxon-name-part-type="species" reg="misera">misera</tp:taxon-name-part></tp:taxon-name>
                        </italic>
                      </bold>
                    </td></tr><tr><td rowspan="1" colspan="1">10</td><td rowspan="1" colspan="1">Basidiospores longer than 15 µm on average</td><td rowspan="1" colspan="1">
                      <bold>11</bold>
                    </td></tr><tr><td rowspan="1" colspan="1">–</td><td rowspan="1" colspan="1">Basidiospores less than 13 µm on average</td><td rowspan="1" colspan="1">
                      <bold>13</bold>
                    </td></tr><tr><td rowspan="1" colspan="1">11</td><td rowspan="1" colspan="1">Basidiospores ellipsoid, ovoid or oblong in front view, Q &gt; 1.30</td><td rowspan="1" colspan="1">
                      <bold>12</bold>
                    </td></tr><tr><td rowspan="1" colspan="1">–</td><td rowspan="1" colspan="1">Basidiospores rounded triangular in front view, Q &lt; 1.30</td><td rowspan="1" colspan="1">
                      <bold>
                        <italic>
                          <tp:taxon-name><tp:taxon-name-part taxon-name-part-type="genus" reg="Parasola">Parasola</tp:taxon-name-part><tp:taxon-name-part taxon-name-part-type="species" reg="schroeteri">schroeteri</tp:taxon-name-part></tp:taxon-name>
                        </italic>
                      </bold>
                    </td></tr><tr><td rowspan="1" colspan="1">12</td><td rowspan="1" colspan="1">Pileus with brown hue at margin</td><td rowspan="1" colspan="1">
                      <bold>
                        <italic>
                          <tp:taxon-name><tp:taxon-name-part taxon-name-part-type="genus" reg="Parasola">Parasola</tp:taxon-name-part><tp:taxon-name-part taxon-name-part-type="species" reg="megasperma">megasperma</tp:taxon-name-part></tp:taxon-name>
                        </italic>
                      </bold>
                    </td></tr><tr><td rowspan="1" colspan="1">–</td><td rowspan="1" colspan="1">Pileus without brown hue at margin</td><td rowspan="1" colspan="1">
                      <bold>
                        <italic>
                          <tp:taxon-name><tp:taxon-name-part taxon-name-part-type="genus" reg="Parasola">Parasola</tp:taxon-name-part><tp:taxon-name-part taxon-name-part-type="species" reg="glabra">glabra</tp:taxon-name-part></tp:taxon-name>
                        </italic>
                      </bold>
                    </td></tr><tr><td rowspan="1" colspan="1">13</td><td rowspan="1" colspan="1">Grows in winter months in coastal embryonic dunes with scattered halophytic vegetation</td><td rowspan="1" colspan="1">
                      <bold>
                        <italic>
                          <tp:taxon-name><tp:taxon-name-part taxon-name-part-type="genus" reg="Parasola">Parasola</tp:taxon-name-part><tp:taxon-name-part taxon-name-part-type="species" reg="litoralis">litoralis</tp:taxon-name-part></tp:taxon-name>
                        </italic>
                      </bold>
                    </td></tr><tr><td rowspan="1" colspan="1">–</td><td rowspan="1" colspan="1">Grows in other months and habitats</td><td rowspan="1" colspan="1">
                      <bold>14</bold>
                    </td></tr><tr><td rowspan="1" colspan="1">14</td><td rowspan="1" colspan="1">Basidiospores broad ellipsoid, ellipsoid or ovoid, sometimes with rhomboidal outline in face view</td><td rowspan="1" colspan="1">
                      <bold>15</bold>
                    </td></tr><tr><td rowspan="1" colspan="1">–</td><td rowspan="1" colspan="1">Basidiospores round three to seven rounded angles or heart shapes in face view</td><td rowspan="1" colspan="1">
                      <bold>19</bold>
                    </td></tr><tr><td rowspan="1" colspan="1">15</td><td rowspan="1" colspan="1">Basidiocarps relatively small, pileus mean diameter less than 10 mm when expanded</td><td rowspan="1" colspan="1">
                      <bold>
                        <italic>
                          <tp:taxon-name><tp:taxon-name-part taxon-name-part-type="genus" reg="Parasola">Parasola</tp:taxon-name-part><tp:taxon-name-part taxon-name-part-type="species" reg="tenuissima">tenuissima</tp:taxon-name-part></tp:taxon-name>
                        </italic>
                      </bold>
                    </td></tr><tr><td rowspan="1" colspan="1">–</td><td rowspan="1" colspan="1">Basidiocarps relatively large, pileus mean diameter more than 12 mm when expanded</td><td rowspan="1" colspan="1">
                      <bold>16</bold>
                    </td></tr><tr><td rowspan="1" colspan="1">16</td><td rowspan="1" colspan="1">Average length of basidiospores &lt; 10 µm</td><td rowspan="1" colspan="1">
                      <bold>17</bold>
                    </td></tr><tr><td rowspan="1" colspan="1">–</td><td rowspan="1" colspan="1">Average length of basidiospores between 10 µm to 12 µm</td><td rowspan="1" colspan="1">
                      <bold>18</bold>
                    </td></tr><tr><td rowspan="1" colspan="1">17</td><td rowspan="1" colspan="1">Pileus center cream to pale brown..</td><td rowspan="1" colspan="1">
                      <bold>
                        <italic>
                          <tp:taxon-name><tp:taxon-name-part taxon-name-part-type="genus" reg="Parasola">Parasola</tp:taxon-name-part><tp:taxon-name-part taxon-name-part-type="species" reg="papillatospora">papillatospora</tp:taxon-name-part></tp:taxon-name>
                        </italic>
                      </bold>
                    </td></tr><tr><td rowspan="1" colspan="1">–</td><td rowspan="1" colspan="1">Pileus center bright orange-brown</td><td rowspan="1" colspan="1">
                      <bold>
                        <italic>
                          <tp:taxon-name><tp:taxon-name-part taxon-name-part-type="genus" reg="Parasola">Parasola</tp:taxon-name-part><tp:taxon-name-part taxon-name-part-type="species" reg="neoplicatilis">neoplicatilis</tp:taxon-name-part></tp:taxon-name>
                        </italic>
                      </bold>
                    </td></tr><tr><td rowspan="1" colspan="1">18</td><td rowspan="1" colspan="1">Basidiospores mainly in ovoid in face view; pleurocystidia utriform or ellipsoid</td><td rowspan="1" colspan="1">
                      <bold>
                        <italic>
                          <tp:taxon-name><tp:taxon-name-part taxon-name-part-type="genus" reg="Parasola">Parasola</tp:taxon-name-part><tp:taxon-name-part taxon-name-part-type="species" reg="plicatilis">plicatilis</tp:taxon-name-part></tp:taxon-name>
                        </italic>
                      </bold>
                    </td></tr><tr><td rowspan="1" colspan="1">–</td><td rowspan="1" colspan="1">Basidiospores mainly in ellipsoid in face view; pleurocystidia narrow lageniform</td><td rowspan="1" colspan="1">
                      <bold>
                        <italic>
                          <tp:taxon-name><tp:taxon-name-part taxon-name-part-type="genus" reg="Parasola">Parasola</tp:taxon-name-part><tp:taxon-name-part taxon-name-part-type="species" reg="plicatilis-similis">plicatilis-similis</tp:taxon-name-part></tp:taxon-name>
                        </italic>
                      </bold>
                    </td></tr><tr><td rowspan="1" colspan="1">19</td><td rowspan="1" colspan="1">Grows on grazed grasslands under <italic><tp:taxon-name><tp:taxon-name-part taxon-name-part-type="genus" reg="Crataegus">Crataegus</tp:taxon-name-part><tp:taxon-name-part taxon-name-part-type="species" reg="monogyna">monogyna</tp:taxon-name-part></tp:taxon-name></italic></td><td rowspan="1" colspan="1">
                      <bold>
                        <italic>
                          <tp:taxon-name><tp:taxon-name-part taxon-name-part-type="genus" reg="Parasola">Parasola</tp:taxon-name-part><tp:taxon-name-part taxon-name-part-type="species" reg="crataegi">crataegi</tp:taxon-name-part></tp:taxon-name>
                        </italic>
                      </bold>
                    </td></tr><tr><td rowspan="1" colspan="1">–</td><td rowspan="1" colspan="1">Grows on other habitats</td><td rowspan="1" colspan="1">
                      <bold>20</bold>
                    </td></tr><tr><td rowspan="1" colspan="1">20</td><td rowspan="1" colspan="1">Pileus slightly yellow-brown, cream or lacteal when young</td><td rowspan="1" colspan="1">
                      <bold>21</bold>
                    </td></tr><tr><td rowspan="1" colspan="1">–</td><td rowspan="1" colspan="1">Pileus strongly orange, ochre to red-brown when young</td><td rowspan="1" colspan="1">
                      <bold>24</bold>
                    </td></tr><tr><td rowspan="1" colspan="1">21</td><td rowspan="1" colspan="1">Basidiospores rhomboid or mitriform in front view</td><td rowspan="1" colspan="1">
                      <bold>
                        <italic>
                          <tp:taxon-name><tp:taxon-name-part taxon-name-part-type="genus" reg="Parasola">Parasola</tp:taxon-name-part><tp:taxon-name-part taxon-name-part-type="species" reg="eburnea">eburnea</tp:taxon-name-part></tp:taxon-name>
                        </italic>
                      </bold>
                    </td></tr><tr><td rowspan="1" colspan="1">–</td><td rowspan="1" colspan="1">Basidiospores in rounded triangle, pentangle or heart-shaped in front view</td><td rowspan="1" colspan="1">
                      <bold>22</bold>
                    </td></tr><tr><td rowspan="1" colspan="1">22</td><td rowspan="1" colspan="1">Basidia 2-spored</td><td rowspan="1" colspan="1">
                      <bold>
                        <italic>
                          <tp:taxon-name><tp:taxon-name-part taxon-name-part-type="genus" reg="Parasola">Parasola</tp:taxon-name-part><tp:taxon-name-part taxon-name-part-type="species" reg="orientolactea">orientolactea</tp:taxon-name-part></tp:taxon-name>
                        </italic>
                      </bold>
                    </td></tr><tr><td rowspan="1" colspan="1">–</td><td rowspan="1" colspan="1">Basidia 4-spored</td><td rowspan="1" colspan="1">
                      <bold>23</bold>
                    </td></tr><tr><td rowspan="1" colspan="1">23</td><td rowspan="1" colspan="1">Average length of basidiospores &gt; 13 µm; cheilocystidia clavate to broadly cylindrical</td><td rowspan="1" colspan="1">
                      <bold>
                        <italic>
                          <tp:taxon-name><tp:taxon-name-part taxon-name-part-type="genus" reg="Parasola">Parasola</tp:taxon-name-part><tp:taxon-name-part taxon-name-part-type="species" reg="pseudolactea">pseudolactea</tp:taxon-name-part></tp:taxon-name>
                        </italic>
                      </bold>
                    </td></tr><tr><td rowspan="1" colspan="1">–</td><td rowspan="1" colspan="1">Average length of basidiospores &lt; 11 µm; cheilocystidia utriform, lageniform, ellipsoid or ovoid</td><td rowspan="1" colspan="1">
                      <bold>
                        <italic>
                          <tp:taxon-name><tp:taxon-name-part taxon-name-part-type="genus" reg="Parasola">Parasola</tp:taxon-name-part><tp:taxon-name-part taxon-name-part-type="species" reg="lactea">lactea</tp:taxon-name-part></tp:taxon-name>
                        </italic>
                      </bold>
                    </td></tr><tr><td rowspan="1" colspan="1">24</td><td rowspan="1" colspan="1">Pileus in ochrous or red-brown hue until mature; basidiospores round angled rhomboid, ovoid or mitriform in front view</td><td rowspan="1" colspan="1">
                      <bold>
                        <italic>
                          <tp:taxon-name><tp:taxon-name-part taxon-name-part-type="genus" reg="Parasola">Parasola</tp:taxon-name-part><tp:taxon-name-part taxon-name-part-type="species" reg="kuehneri">kuehneri</tp:taxon-name-part></tp:taxon-name>
                        </italic>
                      </bold>
                    </td></tr><tr><td rowspan="1" colspan="1">–</td><td rowspan="1" colspan="1">Pileus in gray hue when mature; basidiospores rounded 3-, 5- to 7-angular in front view</td><td rowspan="1" colspan="1">
                      <bold>25</bold>
                    </td></tr><tr><td rowspan="1" colspan="1">25</td><td rowspan="1" colspan="1">Basidiospores mainly rounded 3-angular in face view; cheilocystidia without yellow-gray oil drops</td><td rowspan="1" colspan="1">
                      <bold>
                        <italic>
                          <tp:taxon-name><tp:taxon-name-part taxon-name-part-type="genus" reg="Parasola">Parasola</tp:taxon-name-part><tp:taxon-name-part taxon-name-part-type="species" reg="hercules">hercules</tp:taxon-name-part></tp:taxon-name>
                        </italic>
                      </bold>
                    </td></tr><tr><td rowspan="1" colspan="1">–</td><td rowspan="1" colspan="1">Basidiospores mainly rounded 5- to 7-angular in face view; cheilocystidia with yellow-gray oil drops</td><td rowspan="1" colspan="1">
                      <bold>26</bold>
                    </td></tr><tr><td rowspan="1" colspan="1">26</td><td rowspan="1" colspan="1">Basidiocarps mostly grow in woodland; pileus mainly with depressed disc when completely expanded; stipe white to grayish white, mostly opaque; basidiospores relatively small, 10.7–12.3 × 9.5–10.1 μm in average</td><td rowspan="1" colspan="1">
                      <bold>
                        <italic>
                          <tp:taxon-name><tp:taxon-name-part taxon-name-part-type="genus" reg="Parasola">Parasola</tp:taxon-name-part><tp:taxon-name-part taxon-name-part-type="species" reg="lilatincta">lilatincta</tp:taxon-name-part></tp:taxon-name>
                        </italic>
                      </bold>
                    </td></tr><tr><td rowspan="1" colspan="1">–</td><td rowspan="1" colspan="1">Basidiocarps mostly grow in lawn; pileus hardly with depressed disc when completely expanded; stipe gray, mostly translucent; basidiospores relatively small, 14.2–14.5 × 12.5 μm in average</td><td rowspan="1" colspan="1">
                      <bold>
                        <italic>
                          <tp:taxon-name><tp:taxon-name-part taxon-name-part-type="genus" reg="Parasola">Parasola</tp:taxon-name-part><tp:taxon-name-part taxon-name-part-type="species" reg="lilatinctoides">lilatinctoides</tp:taxon-name-part></tp:taxon-name>
                        </italic>
                      </bold>
                    </td></tr></tbody></table></table-wrap></sec><sec sec-type="﻿Plectology of structures in Parasola" id="SECID0EDLCM"><title>﻿Plectology of structures in <italic><tp:taxon-name><tp:taxon-name-part taxon-name-part-type="genus" reg="Parasola">Parasola</tp:taxon-name-part></tp:taxon-name></italic></title><p>Pileus of species in <tp:taxon-name><tp:taxon-name-part taxon-name-part-type="infraspecific-rank">sect.</tp:taxon-name-part><tp:taxon-name-part taxon-name-part-type="section" reg="Parasola">Parasola</tp:taxon-name-part></tp:taxon-name> goes through three stages during maturation: (1) the first stage sees the original pileipellis palisaded with stem or clavate cells (Fig. <xref ref-type="fig" rid="F22">23a</xref>), similar to species of <tp:taxon-name><tp:taxon-name-part taxon-name-part-type="infraspecific-rank">sect.</tp:taxon-name-part><tp:taxon-name-part taxon-name-part-type="section" reg="Conopileae">Conopileae</tp:taxon-name-part></tp:taxon-name> (Fig. <xref ref-type="fig" rid="F21">22a, b</xref>); then hyphae of the secondary pileus extend horizontally and form the groove of the pileus, while the primary pileus remains in the fold’s ridge (Fig. <xref ref-type="fig" rid="F22">23b</xref>); in the third stage, the pileus is fully extended, the original pileipellis often only retains its pigmented bottom and the secondary hyphae is lighter or colorless (Fig. <xref ref-type="fig" rid="F22">23c</xref>).</p><fig id="F20" position="float" orientation="portrait"><object-id xmlns:xlink="http://www.w3.org/1999/xlink" content-type="doi" xlink:type="simple">10.3897/imafungus.16.143796.figure21</object-id><object-id xmlns:xlink="http://www.w3.org/1999/xlink" content-type="arpha" xlink:type="simple">04E5D416-AC01-57C1-983A-673F18F31EB7</object-id><label>Figure 21.</label><caption><p>Basidiomata of species in Clade Lilatincta in <tp:taxon-name><tp:taxon-name-part taxon-name-part-type="infraspecific-rank">Sect.</tp:taxon-name-part><tp:taxon-name-part taxon-name-part-type="section" reg="Parasola">Parasola</tp:taxon-name-part></tp:taxon-name>. <bold>a, b</bold><italic><tp:taxon-name><tp:taxon-name-part taxon-name-part-type="genus" reg="Parasola">Parasola</tp:taxon-name-part><tp:taxon-name-part taxon-name-part-type="species" reg="lilatinctoides">lilatinctoides</tp:taxon-name-part></tp:taxon-name></italic>: <bold>a</bold> HMJAU60372, <bold>b</bold> HMJAU60092; <bold>c–f</bold><italic><tp:taxon-name><tp:taxon-name-part taxon-name-part-type="genus" reg="Parasola">Parasola</tp:taxon-name-part><tp:taxon-name-part taxon-name-part-type="species" reg="lilatincta">lilatincta</tp:taxon-name-part></tp:taxon-name></italic>: <bold>c</bold> HMJAU60376, <bold>d</bold> HMJAU60375, <bold>e, f</bold> HMJAU60377.</p></caption><graphic xmlns:xlink="http://www.w3.org/1999/xlink" xlink:href="imafungus-16-e143796-g021.jpg" position="float" orientation="portrait" xlink:type="simple" id="oo_1341980.jpg"><uri content-type="original_file" xlink:type="simple">https://binary.pensoft.net/fig/1341980</uri></graphic></fig><fig id="F21" position="float" orientation="portrait"><object-id xmlns:xlink="http://www.w3.org/1999/xlink" content-type="doi" xlink:type="simple">10.3897/imafungus.16.143796.figure22</object-id><object-id xmlns:xlink="http://www.w3.org/1999/xlink" content-type="arpha" xlink:type="simple">28BC304F-F260-5509-B4DF-95DF794B6203</object-id><label>Figure 22.</label><caption><p>Pileipellis of species of <italic><tp:taxon-name><tp:taxon-name-part taxon-name-part-type="genus" reg="Parasola">Parasola</tp:taxon-name-part></tp:taxon-name></italic>. <bold>a, b</bold><tp:taxon-name><tp:taxon-name-part taxon-name-part-type="genus" reg="Parasola">Parasola</tp:taxon-name-part><tp:taxon-name-part taxon-name-part-type="infraspecific-rank">sect.</tp:taxon-name-part><tp:taxon-name-part taxon-name-part-type="section" reg="Conopileae">Conopileae</tp:taxon-name-part></tp:taxon-name>, pileipellis only with original pileipellis in hymeniderm when mature <bold>a</bold><italic><tp:taxon-name><tp:taxon-name-part taxon-name-part-type="genus" reg="Parasola">Parasola</tp:taxon-name-part><tp:taxon-name-part taxon-name-part-type="species" reg="conopilea">conopilea</tp:taxon-name-part></tp:taxon-name></italic> (HMJAU60342); <bold>b</bold><italic><tp:taxon-name><tp:taxon-name-part taxon-name-part-type="genus" reg="Parasola">Parasola</tp:taxon-name-part><tp:taxon-name-part taxon-name-part-type="species" reg="crispa">crispa</tp:taxon-name-part></tp:taxon-name></italic> (HMJAU64096); <bold>c–f</bold><tp:taxon-name><tp:taxon-name-part taxon-name-part-type="genus" reg="Parasola">Parasola</tp:taxon-name-part><tp:taxon-name-part taxon-name-part-type="infraspecific-rank">sect.</tp:taxon-name-part><tp:taxon-name-part taxon-name-part-type="section" reg="Parasola">Parasola</tp:taxon-name-part></tp:taxon-name>, pileipellis with original pileipellis in hymeniderm at ridge part and secondary pileipellis in cutis at groove part when mature <bold>c</bold><italic><tp:taxon-name><tp:taxon-name-part taxon-name-part-type="genus" reg="Parasola">Parasola</tp:taxon-name-part><tp:taxon-name-part taxon-name-part-type="species" reg="grisella">grisella</tp:taxon-name-part></tp:taxon-name></italic> (HMJAU64097); <bold>d</bold><italic><tp:taxon-name><tp:taxon-name-part taxon-name-part-type="genus" reg="Parasola">Parasola</tp:taxon-name-part><tp:taxon-name-part taxon-name-part-type="species" reg="eburnea">eburnea</tp:taxon-name-part></tp:taxon-name></italic> (HMJAU60347); <bold>e</bold><italic><tp:taxon-name><tp:taxon-name-part taxon-name-part-type="genus" reg="Parasola">Parasola</tp:taxon-name-part><tp:taxon-name-part taxon-name-part-type="species" reg="kuehneri">kuehneri</tp:taxon-name-part></tp:taxon-name></italic> (HMJAU60343); <bold>f</bold><italic><tp:taxon-name><tp:taxon-name-part taxon-name-part-type="genus" reg="Parasola">Parasola</tp:taxon-name-part><tp:taxon-name-part taxon-name-part-type="species" reg="orientolactea">orientolactea</tp:taxon-name-part></tp:taxon-name></italic> (HMJAU60350). Scale bars: 50 µm (<bold>a–f</bold>).</p></caption><graphic xmlns:xlink="http://www.w3.org/1999/xlink" xlink:href="imafungus-16-e143796-g022.jpg" position="float" orientation="portrait" xlink:type="simple" id="oo_1341981.jpg"><uri content-type="original_file" xlink:type="simple">https://binary.pensoft.net/fig/1341981</uri></graphic></fig><fig id="F22" position="float" orientation="portrait"><object-id xmlns:xlink="http://www.w3.org/1999/xlink" content-type="doi" xlink:type="simple">10.3897/imafungus.16.143796.figure23</object-id><object-id xmlns:xlink="http://www.w3.org/1999/xlink" content-type="arpha" xlink:type="simple">5AFBD750-D0A6-598E-A768-6E5AE3050B78</object-id><label>Figure 23.</label><caption><p>Pileipellis of <italic><tp:taxon-name><tp:taxon-name-part taxon-name-part-type="genus" reg="Parasola">Parasola</tp:taxon-name-part><tp:taxon-name-part taxon-name-part-type="species" reg="chowii">chowii</tp:taxon-name-part></tp:taxon-name></italic> in different development stage (HMJAU60358): <bold>a</bold> unexpanded stage; <bold>b</bold> initial expanded stage; <bold>c</bold> fully expanded stage. Scale bars:50 µm (<bold>a–c</bold>).</p></caption><graphic xmlns:xlink="http://www.w3.org/1999/xlink" xlink:href="imafungus-16-e143796-g023.jpg" position="float" orientation="portrait" xlink:type="simple" id="oo_1341982.jpg"><uri content-type="original_file" xlink:type="simple">https://binary.pensoft.net/fig/1341982</uri></graphic></fig></sec></tp:treatment-sec><tp:treatment-sec><!--Section generated to contain objects referenced in tp:taxon-treatment.--><fig id="F16" position="float" orientation="portrait"><object-id xmlns:xlink="http://www.w3.org/1999/xlink" content-type="doi" xlink:type="simple">10.3897/imafungus.16.143796.figure17</object-id><object-id xmlns:xlink="http://www.w3.org/1999/xlink" content-type="arpha" xlink:type="simple">346DC76C-CF03-537F-ABA6-4D3013D9F086</object-id><label>Figure 17.</label><caption><p>Basidiomata of species in Clade Lactea in <tp:taxon-name><tp:taxon-name-part taxon-name-part-type="infraspecific-rank">sect.</tp:taxon-name-part><tp:taxon-name-part taxon-name-part-type="section" reg="Parasola">Parasola</tp:taxon-name-part></tp:taxon-name>. <bold>a–f</bold><italic><tp:taxon-name><tp:taxon-name-part taxon-name-part-type="genus" reg="Parasola">Parasola</tp:taxon-name-part><tp:taxon-name-part taxon-name-part-type="species" reg="eburnea">eburnea</tp:taxon-name-part></tp:taxon-name></italic>: <bold>a</bold> HMJAU60080, <bold>b</bold> HMJAU60083, <bold>c</bold> HMJAU60081, <bold>d</bold> HMJAU60347, <bold>e</bold> HMJAU60082, <bold>f</bold> HMJAU60362; <bold>g–l</bold><italic><tp:taxon-name><tp:taxon-name-part taxon-name-part-type="genus" reg="Parasola">Parasola</tp:taxon-name-part><tp:taxon-name-part taxon-name-part-type="species" reg="orientolactea">orientolactea</tp:taxon-name-part></tp:taxon-name></italic>: <bold>g</bold> HMJAU60348, <bold>h</bold> HMJAU60350, <bold>i</bold> HMJAU60085, <bold>j</bold> HMJAU60091, <bold>k</bold> HMJAU60086, <bold>l</bold> HMJAU60089; <bold>m–o</bold><italic><tp:taxon-name><tp:taxon-name-part taxon-name-part-type="genus" reg="Parasola">Parasola</tp:taxon-name-part><tp:taxon-name-part taxon-name-part-type="species" reg="kuehneri">kuehneri</tp:taxon-name-part></tp:taxon-name></italic>: <bold>m</bold> HMJAU60343, <bold>n</bold> HMJAU60344, <bold>o</bold> HMJAU60077.</p></caption><graphic xmlns:xlink="http://www.w3.org/1999/xlink" xlink:href="imafungus-16-e143796-g017.jpg" position="float" orientation="portrait" xlink:type="simple" id="oo_1341976.jpg"><uri content-type="original_file" xlink:type="simple">https://binary.pensoft.net/fig/1341976</uri></graphic></fig></tp:treatment-sec><ref-list><ref id="B85"><mixed-citation xmlns:xlink="http://www.w3.org/1999/xlink" xlink:type="simple"><person-group><name name-style="western"><surname>Uljé</surname><given-names>CB</given-names></name><name name-style="western"><surname>Bas</surname><given-names>C</given-names></name></person-group> (<year>1988</year>) <article-title>Studies in <italic><tp:taxon-name><tp:taxon-name-part taxon-name-part-type="genus">Coprinus</tp:taxon-name-part></tp:taxon-name></italic>—I. Subsections <italic><tp:taxon-name><tp:taxon-name-part taxon-name-part-type="subsection">Auricomi</tp:taxon-name-part></tp:taxon-name></italic> and <italic><tp:taxon-name><tp:taxon-name-part taxon-name-part-type="subsection">Glabri</tp:taxon-name-part></tp:taxon-name></italic> of <tp:taxon-name><tp:taxon-name-part taxon-name-part-type="genus">Coprinus</tp:taxon-name-part><tp:taxon-name-part taxon-name-part-type="infraspecific-rank">section</tp:taxon-name-part><tp:taxon-name-part taxon-name-part-type="section">Pseudocoprinus</tp:taxon-name-part></tp:taxon-name>.</article-title><source>Persoonia</source><volume>13</volume>(<issue>4</issue>): <fpage>433</fpage>–<lpage>448</lpage>.</mixed-citation></ref><ref id="B70"><mixed-citation xmlns:xlink="http://www.w3.org/1999/xlink" xlink:type="simple"><person-group><name name-style="western"><surname>Schafer</surname><given-names>DJ</given-names></name></person-group> (<year>2014</year>) <article-title>The genus <italic><tp:taxon-name><tp:taxon-name-part taxon-name-part-type="genus">Parasola</tp:taxon-name-part></tp:taxon-name></italic> in Britain including <italic><tp:taxon-name><tp:taxon-name-part taxon-name-part-type="genus">Parasola</tp:taxon-name-part><tp:taxon-name-part taxon-name-part-type="species">cuniculorum</tp:taxon-name-part></tp:taxon-name></italic> sp. nov.</article-title><source>Field Mycology</source><volume>15</volume>(<issue>3</issue>): <fpage>77</fpage>–<lpage>99</lpage>. <ext-link xlink:href="10.1016/j.fldmyc.2014.06.004" ext-link-type="doi" xlink:type="simple">https://doi.org/10.1016/j.fldmyc.2014.06.004</ext-link></mixed-citation></ref><ref id="B37"><mixed-citation xmlns:xlink="http://www.w3.org/1999/xlink" xlink:type="simple"><person-group><name name-style="western"><surname>Kühner</surname><given-names>R</given-names></name><name name-style="western"><surname>Josserand</surname><given-names>M</given-names></name></person-group> (<year>1934</year>) <article-title>Description de quelques especes du groupe de <italic><tp:taxon-name><tp:taxon-name-part taxon-name-part-type="genus">Coprinus</tp:taxon-name-part><tp:taxon-name-part taxon-name-part-type="species">plicatilis</tp:taxon-name-part></tp:taxon-name></italic> (Curt.) Fr.</article-title><source>Bulletin de la Société Mycologique de France</source><volume>50</volume>: <fpage>53</fpage>–<lpage>63</lpage>.</mixed-citation></ref></ref-list></tp:taxon-treatment>
